# Supplementary material for: Metabolic factors are not the direct mediators of the association between type 2 diabetes and osteoporosis
Source: Front Endocrinol (Lausanne). 2024 Jul 25;15:1404747. doi: 10.3389/fendo.2024.1404747 (PMC11306037; doi:10.3389/fendo.2024.1404747)
Supplement: Supplementary file 1 [file Table_1.xlsx]

## Sheet: File directory
File directory
Table S1. STORBE-MR.
Table S2. Basic information table.
Table S2. Genetic instruments of Type 2 diabetes and candidate mediators.
Table S3. The outliers of T2DM and OS in two - sample MR.
Table S4. Steiger test and causal relationship between confounders and outcomes.
Table S5. MVMR estimates for the independent effect of Type 2 diabetes on Osteoporosis with adjustment for covariates
Table S6. The confounding SNPS associated with BMI were excluded.
Table S7. β1：Causal relationship between T2DM and mediating factors.
Table S8. Pleiotropy and heterogeneity of β1.
Table S9. Tyrosine-related SNP screening process.
Table S10. β2：MVMR analyzed the relationship between mediating factors and OS.

## Sheet: Table S1
Table S1. STORBE - MR.
Section	Item No.	Checklist item	Page No.
Title and abstract	1	Indicate Mendelian randomization (MR) as the study’s design in the title and/or the abstract if that is a main purpose of the study	1
Introduction
Background	2	Explain the scientific background and rationale for the reported study. What is the exposure? Is a potential causal relationship between exposure and outcome plausible? Justify why MR is a helpful method to address the study question	2
Objectives	3	State specific objectives clearly, including pre-specified causal hypotheses (if any). State that MR is a method that, under specific assumptions, intends to estimate causal effects	4
Methods
Study design and data sources	4	Present key elements of the study design early in the article. Consider including a table listing sources of data for all phases of the study. For each data source contributing to the analysis, describe the following:
		a) Setting: Describe the study design and the underlying population, if possible. Describe the setting, locations, and relevant dates, including periods of recruitment, exposure, follow-up, and data collection, when available.	2,3
		b) Participants: Give the eligibility criteria, and the sources and methods of selection of participants. Report the sample size, and whether any power or sample size calculations were carried out prior to the main analysis	2,3
		c) Describe measurement, quality control and selection of genetic variants	2,3
		d) For each exposure, outcome, and other relevant variables, describe methods of assessment and diagnostic criteria for diseases	2,3
		e) Provide details of ethics committee approval and participant informed consent, if relevant	2,3
Assumptions	5	Explicitly state the three core IV assumptions for the main analysis (relevance, independence and exclusion restriction) as well assumptions for any additional or sensitivity analysis	2,3
Statistical methods: main analysis	6	Describe statistical methods and statistics used
		a) Describe how quantitative variables were handled in the analyses (i.e., scale, units, model)	2-4
		b) Describe how genetic variants were handled in the analyses and, if applicable, how their weights were selected
		c) Describe the MR estimator (e.g. two-stage least squares, Wald ratio) and related statistics. Detail the included covariates and, in case of two-sample MR, whether the same covariate set was used for adjustment in the two samples	2,5
		d) Explain how missing data were addressed	N/A
		e) If applicable, indicate how multiple testing was addressed	4
Assessment of assumptions	7	Describe any methods or prior knowledge used to assess the assumptions or justify their validity
Sensitivity analyses and additional analyses	8	Describe any sensitivity analyses or additional analyses performed (e.g. comparison of effect estimates from different approaches, independent replication, bias analytic techniques, validation of instruments, simulations)	2-4
Software and pre-registration	9	a) Name statistical software and package(s), including version and settings used	5
		b) State whether the study protocol and details were pre-registered (as well as when and where)	4
Results
Descriptive data	10	a) Report the numbers of individuals at each stage of included studies and reasons for exclusion. Consider use of a flow diagram	6-9
		b) Report summary statistics for phenotypic exposure(s), outcome(s), and other relevant variables (e.g. means, SDs, proportions)	Table 2
		c) If the data sources include meta-analyses of previous studies, provide the assessments of heterogeneity across these studies	2,3,4
		d) For two-sample MR:	NA
		i. Provide justification of the similarity of the genetic variant-exposure associations between the exposure and outcome samples
		ii. Provide information on the number of individuals who overlap between the exposure and outcome studies
Main results	11	a) Report the associations between genetic variant and exposure, and between genetic variant and outcome, preferably on an interpretable scale	4,5
		b) Report MR estimates of the relationship between exposure and outcome, and the measures of uncertainty from the MR analysis, on an interpretable scale, such as odds ratio or relative risk per SD difference	5
		c) If relevant, consider translating estimates of relative risk into absolute risk for a meaningful time period	NA
		d) Consider plots to visualize results (e.g. forest plot, scatterplot of associations between genetic variants and outcome versus between genetic variants and exposure)	Figure 5-7
Assessment of assumptions	12	a) Report the assessment of the validity of the assumptions	Table 3，Table S5
		b) Report any additional statistics (e.g., assessments of heterogeneity across genetic variants, such as I2, Q statistic or E-value)	Table 3，Table S5
Sensitivity analyses and additional analyses	13	a) Report any sensitivity analyses to assess the robustness of the main results to violations of the assumptions	Table 3，Table S5
		b) Report results from other sensitivity analyses or additional analyses	5,6
		c) Report any assessment of direction of causal relationship (e.g., bidirectional MR)	11-13
		d) When relevant, report and compare with estimates from non-MR analyses	13-15
		e) Consider additional plots to visualize results (e.g., leave-one-out analyses)	Figure 5-7
Discussion
Key results	14	Summarize key results with reference to study objectives	5
Limitations	15	Discuss limitations of the study, taking into account the validity of the IV assumptions, other sources of potential bias, and imprecision. Discuss both direction and magnitude of any potential bias and any efforts to address them	7
Interpretation	16	a) Meaning: Give a cautious overall interpretation of results in the context of their limitations in comparison with other studies	6,7
		b) Mechanism: Discuss underlying biological mechanisms that could drive a potential causal relationship between the investigated exposure and the outcome, and whether the gene-environment equivalence assumption is reasonable. Use causal language carefully, clarifying that IV estimates may provide causal effects only under certain assumptions	6
		c) Clinical relevance: Discuss whether the results have clinical or public policy relevance, and to what extent they inform effect sizes of possible interventions	7
Generalizability	17	Discuss the generalizability of the study results (a) to other populations, (b) across other exposure periods/timings, and (c) across other levels of exposure	7
Other information
Funding	18	Describe sources of funding and the role of funders in the present study and, if applicable, sources of funding for the databases and original study or studies on which the present study is based	7
Data and data sharing	19	Provide the data used to perform all analyses or report where and how the data can be accessed, and reference these sources in the article. Provide the statistical code needed to reproduce the results in the article, or report whether the code is publicly accessible and if so, where	Table 1
Conflicts of Interest	20	All authors should declare all potential conflicts of interest	8

## Sheet: Table S2
Table S2. Basic information table.
Phenotype	PMID	GWAS ID	Sample size	Consortium/Cohort	Years	Population	SNP Numbers
Exposure:
Type 2 diabetes	34594039	ebi-a-GCST90018926	490089	NA	2021	European	24167560
Covariate:
BMI	34017140	ebi-a-GCST90013870	407609	UK Biobank	2022	European	10783680
WC	35399580	ebi-a-GCST90103753	21949	NA	2022	European	6370138
WHR	29892013	ebi-a-GCST008052	16472	NA	2019	Hispanic or Latin American	31821164
Mediator:
Insulin and glycemic traits
Fasting insulin	34059833	ebi-a-GCST90002238	151013	European Bioinformatics Institute	2021	European	29664438
Fasting glucose	34059833	ebi-a-GCST90002232	200622	NA	2021	European	34059833
2-H glucose	34059833	ebi-a-GCST90002227	63396	NA	2021	European	34059833
HbA1c	34017140	ebi-a-GCST90014006	389889	NA	2021	European	10783722
Lipid traits
Apo A-I	32203549	ieu-b-107	393193	UK Biobank	2020	European	32203549
Apo-B	32203549	ieu-b-108	439214	UK Biobank	2020	European	32203549
HDL-C	34017140	ebi-a-GCST90014007	357810	NA	2021	European	34017140
LDL-C	32493714	ebi-a-GCST90002412	431167	NA	2020	European	16293344
TG	-	ieu-b-4850	78700	Within family GWAS consortium	2022	European	7892037
Fatty acids
SFA	-	met-d-SFA	114999	UK Biobank	2020	European	12321875
MUFA	-	met-d-MUFA	114999	UK Biobank	2020	European	12321875
PUFA	-	met-d-PUFA	114999	UK Biobank	2020	European	12321875
Omega-3 fatty acids	-	met-d-Omega_3	114999	UK Biobank	2020	European	12321875
Omega-6 fatty acids	-	met-d-Omega_6	114999	UK Biobank	2020	European	12321875
DHA	-	met-d-DHA	114999	UK Biobank	2020	European	12321875
Linoleic acid	-	met-d-LA	114999	UK Biobank	2020	European	12321875
Mediator: Amino acids
Isoleucine	-	met-d-Ile	115075	UK Biobank	2020	European	12321875
Leucine	-	met-d-Leu	115074	UK Biobank	2020	European	12321875
Valine	-	met-d-Val	115048	UK Biobank	2020	European	12321875
Phenylalanine	-	met-d-Phe	115025	UK Biobank	2020	European	12321875
Tyrosine	-	met-d-Tyr	115075	UK Biobank	2020	European	12321875
Alanine	-	met-d-Ala	115074	UK Biobank	2020	European	12321875
Glutamine	-	met-d-Gln	114750	UK Biobank	2020	European	12321875
Glycine	-	met-d-Gly	114972	UK Biobank	2020	European	12321875
Histidine	-	met-d-His	114895	UK Biobank	2020	European	12321875
Inflammatory factors
IL-6	33067605	ebi-a-GCST90012005	21758	European Bioinformatics Institute	2020	European	11782139
TNF-α	27989323	ebi-a-GCST004426	3454	European Bioinformatics Institute	2016	European	9500449
IL-10	32641083	ebi-a-GCST90000476	982	European Bioinformatics Institute	2020	European	7883846
IL-17	27989323	ebi-a-GCST004442	7760	European Bioinformatics Institute	2016	European	9786653
IL-1	29875488	prot-a-1495	3301	European Bioinformatics Institute	2018	European	10534735
Outcome：
Osteoporosis	-	finn-b-M13_OSTEOPOROSIS	212778	FinnGen	2021	European	16380452
Osteoporosis	-	UKB-B-17796	463010	MRC-IEU	2018	European	9851867

## Sheet: Table S3
Table S3. Genetic instruments of Type 2 diabetes and candidate mediators.
Phenotype	SNP	Chr	Position	Effect allele	Other allele	Beta	Se	P-values	EAF
Type 2 diabetes mellitus	rs10900325	1	146692174	C	T	-0.0557	0.0082	8.75185e-12	0.841826
Type 3 diabetes mellitus	rs633715	1	177852580	C	T	0.0491	0.0075	5.66239e-11	0.218583
Type 4 diabetes mellitus	rs1127215	1	117532790	T	C	-0.042	0.0066	2.537e-10	0.368543
Type 5 diabetes mellitus	rs340874	1	214159256	C	T	0.0535	0.0063	3.51075e-17	0.493303
Type 6 diabetes mellitus	rs755249	1	39995074	T	C	0.0617	0.0077	1.45312e-15	0.217225
Type 7 diabetes mellitus	rs72906810	1	51457200	G	A	-0.0876	0.0124	1.96517e-12	0.0894907
Type 8 diabetes mellitus	rs406767	1	120554048	C	T	0.0824	0.0137	1.86801e-09	0.109092
Type 9 diabetes mellitus	rs348330	1	229672955	A	G	-0.0539	0.0068	3.35583e-15	0.543403
Type 10 diabetes mellitus	rs11802899	1	22112174	A	C	-0.0497	0.0077	1.088e-10	0.817422
Type 11 diabetes mellitus	rs1515104	2	227092405	A	T	0.0754	0.0078	6.5675e-22	0.719318
Type 12 diabetes mellitus	rs16858462	2	218783532	C	G	0.0738	0.0134	3.57998e-08	0.0525964
Type 13 diabetes mellitus	rs1260326	2	27730940	C	T	0.071	0.0064	6.44021e-29	0.571429
Type 14 diabetes mellitus	rs10201401	2	44810480	A	G	0.0421	0.0075	1.75501e-08	0.787528
Type 15 diabetes mellitus	rs243018	2	60586707	G	C	0.0492	0.0066	6.4003e-14	0.509473
Type 16 diabetes mellitus	rs12692723	2	165437736	G	C	0.0436	0.0068	1.798e-10	0.311541
Type 17 diabetes mellitus	rs11680058	2	16574669	A	G	0.0633	0.0108	4.37804e-09	0.879274
Type 18 diabetes mellitus	rs1861410	2	58933591	T	C	-0.0372	0.0064	4.66896e-09	0.573342
Type 19 diabetes mellitus	rs10169613	2	111934977	T	C	-0.0386	0.0063	1.16201e-09	0.446602
Type 20 diabetes mellitus	rs2382249	2	149515723	G	A	-0.0465	0.0082	1.28499e-08	0.217601
Type 21 diabetes mellitus	rs4854343	2	638107	A	G	0.0688	0.0091	5.22156e-14	0.849205
Type 22 diabetes mellitus	rs10173251	2	43529508	G	C	-0.1062	0.0141	5.86003e-14	0.11235
Type 23 diabetes mellitus	rs71424153	2	65280894	C	G	-0.0429	0.007	9.22805e-10	0.259162
Type 24 diabetes mellitus	rs1128249	2	165528624	T	G	-0.0786	0.0078	9.29822e-24	0.300292
Type 25 diabetes mellitus	rs4358140	2	196663615	G	C	-0.0385	0.0064	1.51901e-09	0.561178
Type 26 diabetes mellitus	rs2034761	2	234364426	G	T	-0.0375	0.0063	3.28897e-09	0.429369
Type 27 diabetes mellitus	rs62262091	3	47693664	T	C	0.0876	0.0148	2.94802e-09	0.0970158
Type 28 diabetes mellitus	rs12108088	3	64722045	A	G	-0.0365	0.0065	2.21202e-08	0.439211
Type 29 diabetes mellitus	rs72964564	3	123054770	C	A	-0.1004	0.0104	3.96369e-22	0.231426
Type 30 diabetes mellitus	rs6438138	3	113026691	T	A	0.041	0.0067	9.50911e-10	0.306114
Type 31 diabetes mellitus	rs9873519	3	124921457	T	C	0.0373	0.0065	7.62606e-09	0.487086
Type 32 diabetes mellitus	rs9844972	3	150097635	C	G	0.1036	0.0176	4.26403e-09	0.0666559
Type 33 diabetes mellitus	rs3887925	3	186665645	T	C	0.053	0.0063	3.29989e-17	0.49964
Type 34 diabetes mellitus	rs17036160	3	12329783	T	C	-0.1092	0.0112	1.73301e-22	0.105331
Type 35 diabetes mellitus	rs35352848	3	23455582	C	T	-0.0881	0.0078	1.36207e-29	0.213447
Type 36 diabetes mellitus	rs2578011	3	64004819	T	C	-0.0693	0.0074	1.05999e-20	0.204526
Type 37 diabetes mellitus	rs13086642	3	187705040	A	G	-0.0599	0.0101	3.53704e-09	0.092455
Type 38 diabetes mellitus	rs13073970	3	170630520	T	G	-0.0499	0.008	4.99103e-10	0.193647
Type 39 diabetes mellitus	rs5855072	3	185497552	TA	T	0.126	0.0067	3.07681e-79	0.318578
Type 40 diabetes mellitus	rs35385487	4	1286339	G	A	-0.076	0.0089	1.47096e-17	0.11622
Type 41 diabetes mellitus	rs1046316	4	6304087	G	A	0.0999	0.0087	1.62817e-30	0.745203
Type 42 diabetes mellitus	rs141330165	4	85299808	T	C	-0.1202	0.0168	8.50942e-13	0.0560573
Type 43 diabetes mellitus	rs62319060	4	96145415	C	T	0.0371	0.0066	1.952e-08	0.470491
Type 44 diabetes mellitus	rs6853272	4	71735967	T	C	-0.0718	0.0103	3.84326e-12	0.923642
Type 45 diabetes mellitus	rs56218782	4	140893287	C	T	-0.039	0.0068	1.109e-08	0.312633
Type 46 diabetes mellitus	rs73221113	4	718868	A	G	0.0933	0.016	6.12802e-09	0.039939
Type 47 diabetes mellitus	rs6554060	4	52776901	G	A	0.0366	0.0066	3.58798e-08	0.376916
Type 48 diabetes mellitus	rs6813195	4	153520475	T	C	-0.062	0.0066	4.37623e-21	0.353285
Type 49 diabetes mellitus	rs10938398	4	45186139	A	G	0.0491	0.0065	5.39014e-14	0.406542
Type 50 diabetes mellitus	rs392794	5	55808342	T	C	0.06	0.0066	9.51262e-20	0.659966
Type 51 diabetes mellitus	rs6878122	5	76427311	A	G	-0.0547	0.0092	2.46099e-09	0.778957
Type 52 diabetes mellitus	rs76177300	5	102143311	A	G	0.1309	0.0187	2.59298e-12	0.0551313
Type 53 diabetes mellitus	rs116947250	5	49673818	A	T	0.0849	0.0155	3.926e-08	0.031514
Type 54 diabetes mellitus	rs2648731	5	52072194	A	G	0.0647	0.0072	3.46897e-19	0.240353
Type 55 diabetes mellitus	rs6453133	5	74692776	G	A	-0.0438	0.0065	1.56495e-11	0.357642
Type 56 diabetes mellitus	rs13162708	5	87943345	T	C	0.0546	0.0075	4.28253e-13	0.208377
Type 57 diabetes mellitus	rs1966265	5	176516631	A	G	-0.0465	0.0068	6.92468e-12	0.322278
Type 58 diabetes mellitus	rs6885132	5	14768092	G	C	-0.0449	0.0077	5.17798e-09	0.195176
Type 59 diabetes mellitus	rs10062657	5	95867908	A	C	-0.0417	0.0075	2.59197e-08	0.799903
Type 60 diabetes mellitus	rs9379084	6	7231843	A	G	-0.0816	0.0085	1.044e-21	0.156857
Type 61 diabetes mellitus	rs1776899	6	34193230	A	G	0.0899	0.012	7.6366e-14	0.943992
Type 62 diabetes mellitus	rs4273712	6	126964510	G	A	0.0577	0.0066	2.98195e-18	0.320615
Type 63 diabetes mellitus	rs6919504	6	156976650	G	A	0.0625	0.0111	1.679e-08	0.0677522
Type 64 diabetes mellitus	rs9265433	6	31296247	C	T	0.0625	0.0067	6.27625e-21	0.445483
Type 65 diabetes mellitus	rs7741521	6	31442748	A	G	-0.0618	0.011	2.10902e-08	0.0717495
Type 66 diabetes mellitus	rs146733600	6	32573760	T	C	0.1974	0.036	4.13105e-08	0.0153401
Type 67 diabetes mellitus	rs115018313	6	32710407	C	T	0.284	0.0238	7.30466e-33	0.0309476
Type 68 diabetes mellitus	rs17496664	6	76199697	T	C	-0.0468	0.0085	3.66404e-08	0.277089
Type 69 diabetes mellitus	rs72951548	6	118050841	T	C	-0.0627	0.0078	1.24108e-15	0.188488
Type 70 diabetes mellitus	rs72830608	6	20519120	T	G	0.0482	0.0077	3.26701e-10	0.305978
Type 71 diabetes mellitus	rs9368222	6	20686996	A	C	0.1551	0.0066	2.04174e-122	0.318552
Type 72 diabetes mellitus	rs73410774	6	32789739	T	G	0.2125	0.0219	3.20111e-22	0.0374096
Type 73 diabetes mellitus	rs62405419	6	50787459	T	G	0.0565	0.0082	4.60363e-12	0.156975
Type 74 diabetes mellitus	rs12662968	6	137288760	T	A	-0.0548	0.0063	6.16169e-18	0.505259
Type 75 diabetes mellitus	rs4711750	6	43757082	A	T	0.0448	0.0063	1.2249e-12	0.513192
Type 76 diabetes mellitus	rs972119	6	143170972	G	A	-0.0465	0.0074	4.37502e-10	0.215533
Type 77 diabetes mellitus	rs543159	6	160776017	A	C	-0.0364	0.0065	2.38798e-08	0.427571
Type 78 diabetes mellitus	rs2270162	7	69061966	G	C	0.0683	0.0107	2.09701e-10	0.0724056
Type 79 diabetes mellitus	rs12698897	7	69783013	A	T	0.0586	0.0071	1.2331e-16	0.256189
Type 80 diabetes mellitus	rs10268294	7	1873406	A	C	0.0454	0.0081	2.53898e-08	0.796446
Type 81 diabetes mellitus	rs4731701	7	130430930	T	C	-0.0484	0.0065	1.3119e-13	0.43764
Type 82 diabetes mellitus	rs1117610	7	150541189	T	A	0.0418	0.0069	1.66299e-09	0.312695
Type 83 diabetes mellitus	rs17168486	7	14898282	T	C	0.0626	0.0071	1.5729e-18	0.238504
Type 84 diabetes mellitus	rs11514706	7	15059272	C	A	0.0601	0.0063	8.5487e-22	0.500501
Type 85 diabetes mellitus	rs35473599	7	74088893	A	G	0.0553	0.0093	2.66502e-09	0.182945
Type 86 diabetes mellitus	rs7778167	7	127851628	A	G	0.0571	0.0082	4.22377e-12	0.216676
Type 87 diabetes mellitus	rs10950494	7	13892902	A	G	0.0361	0.0063	1.07701e-08	0.450764
Type 88 diabetes mellitus	rs860262	7	28194397	A	C	-0.0668	0.0068	9.18121e-23	0.420673
Type 89 diabetes mellitus	rs39254	7	89765708	T	G	0.0401	0.0067	2.58399e-09	0.46123
Type 90 diabetes mellitus	rs139722172	7	102410477	G	C	-0.0786	0.0111	1.81719e-12	0.186009
Type 91 diabetes mellitus	rs2010825	7	44188220	C	T	0.0411	0.0063	8.62184e-11	0.519789
Type 92 diabetes mellitus	rs1002389	7	156968323	G	C	-0.0511	0.0064	2.20394e-15	0.392781
Type 93 diabetes mellitus	rs62508166	8	41537318	A	G	-0.1018	0.0085	1.01298e-32	0.178231
Type 94 diabetes mellitus	rs1362891	8	41666299	A	G	-0.0821	0.0117	2.08209e-12	0.0714984
Type 95 diabetes mellitus	rs6985028	8	30822094	A	G	-0.0408	0.0073	2.81501e-08	0.656712
Type 96 diabetes mellitus	rs12546365	8	95911477	C	T	-0.0381	0.0065	4.65704e-09	0.55818
Type 97 diabetes mellitus	rs13266634	8	118184783	T	C	-0.1053	0.0065	1.96698e-59	0.348803
Type 98 diabetes mellitus	rs12001437	9	34074476	C	T	0.0367	0.0064	1.01501e-08	0.413559
Type 99 diabetes mellitus	rs2796441	9	84308948	A	G	-0.0679	0.0063	1.10892e-26	0.472771
Type 100 diabetes mellitus	rs554833	9	136147160	T	C	0.0443	0.0064	4.18794e-12	0.376316
Type 101 diabetes mellitus	rs28642213	9	139248082	G	A	0.1006	0.0079	3.80365e-37	0.773252
Type 102 diabetes mellitus	rs1574285	9	4283137	T	G	-0.065	0.0063	1.17301e-24	0.583008
Type 103 diabetes mellitus	rs10965250	9	22133284	A	G	-0.1644	0.0073	7.72681e-114	0.235558
Type 104 diabetes mellitus	rs1567353	9	1033773	G	C	0.0403	0.0065	7.24703e-10	0.340343
Type 105 diabetes mellitus	rs7030811	9	22288140	A	T	-0.0944	0.0151	4.08799e-10	0.0395381
Type 106 diabetes mellitus	rs13292347	9	81908202	C	T	-0.0727	0.0122	2.56502e-09	0.0708271
Type 107 diabetes mellitus	rs75872811	10	63732315	G	A	-0.0727	0.0102	1.03395e-12	0.0871287
Type 108 diabetes mellitus	rs11001398	10	77221514	C	G	-0.0387	0.0063	7.08207e-10	0.545685
Type 109 diabetes mellitus	rs12763565	10	94520143	G	T	0.0624	0.01	4.49997e-10	0.134488
Type 110 diabetes mellitus	rs703981	10	80942855	C	G	-0.0668	0.0063	1.358e-26	0.458839
Type 111 diabetes mellitus	rs3837333	10	94253183	CT	C	0.0631	0.0099	2.05902e-10	0.123884
Type 112 diabetes mellitus	rs34872471	10	114754071	C	T	0.2972	0.0091	1e-200	0.207525
Type 113 diabetes mellitus	rs2815625	10	12598322	A	C	0.0348	0.0063	3.50098e-08	0.453483
Type 114 diabetes mellitus	rs1977832	10	94463779	T	G	-0.1118	0.0065	2.73401e-65	0.502983
Type 115 diabetes mellitus	rs11257655	10	12307894	T	C	0.1084	0.0069	2.36211e-55	0.281992
Type 116 diabetes mellitus	rs113082607	10	12403619	C	A	0.0895	0.0162	3.03298e-08	0.0312395
Type 117 diabetes mellitus	rs114322470	10	114736670	G	T	-0.2281	0.0301	3.23296e-14	0.0204657
Type 118 diabetes mellitus	rs17101591	10	122947203	T	C	-0.0683	0.0114	2.41301e-09	0.0577437
Type 119 diabetes mellitus	rs3918296	11	69459036	G	C	-0.1776	0.0252	1.741e-12	0.0192566
Type 120 diabetes mellitus	rs11819995	11	128389391	T	C	0.0493	0.0077	1.265e-10	0.213049
Type 121 diabetes mellitus	rs58090211	11	35433712	A	C	-0.0807	0.0136	2.60597e-09	0.0766814
Type 122 diabetes mellitus	rs4930045	11	2196424	C	T	-0.0706	0.0079	2.75994e-19	0.705243
Type 123 diabetes mellitus	rs2237897	11	2858546	T	C	-0.2678	0.009	1.2388e-196	0.249812
Type 124 diabetes mellitus	rs1794138	11	49910841	G	T	-0.0449	0.0078	6.93298e-09	0.516893
Type 125 diabetes mellitus	rs11607147	11	65346178	C	T	-0.0411	0.0068	1.76401e-09	0.684232
Type 126 diabetes mellitus	rs5215	11	17408630	T	C	-0.0623	0.0064	2.40824e-22	0.616015
Type 127 diabetes mellitus	rs77464186	11	72460398	C	A	-0.1028	0.01	5.67153e-25	0.141673
Type 128 diabetes mellitus	rs10830963	11	92708710	G	C	0.0504	0.0065	1.19702e-14	0.330035
Type 129 diabetes mellitus	rs12578595	12	27964996	T	C	-0.0715	0.0073	1.72584e-22	0.222896
Type 130 diabetes mellitus	rs3764002	12	108618630	T	C	-0.0475	0.0065	3.89493e-13	0.337603
Type 131 diabetes mellitus	rs7132351	12	118414926	A	G	0.063	0.0079	1.77705e-15	0.17439
Type 132 diabetes mellitus	rs76895963	12	4384844	G	T	-0.4582	0.0303	8.22432e-52	0.023748
Type 133 diabetes mellitus	rs7132908	12	50263148	A	G	0.0394	0.0066	2.63003e-09	0.358104
Type 134 diabetes mellitus	rs6538804	12	97848910	G	C	-0.0397	0.0065	7.23902e-10	0.433969
Type 135 diabetes mellitus	rs3751297	12	133088165	A	G	0.052	0.0081	1.16799e-10	0.241048
Type 136 diabetes mellitus	rs112108223	12	4271088	A	G	-0.2373	0.0344	5.52077e-12	0.0147015
Type 137 diabetes mellitus	rs1707498	12	71478626	A	C	-0.0499	0.0063	1.47197e-15	0.449132
Type 138 diabetes mellitus	rs56348580	12	121432117	C	G	-0.0631	0.0093	1.40896e-11	0.301336
Type 139 diabetes mellitus	rs74862545	12	4365572	T	C	-0.2052	0.0301	9.97241e-12	0.0223105
Type 140 diabetes mellitus	rs78470967	12	4521511	A	T	-0.1272	0.0217	4.69797e-09	0.042318
Type 141 diabetes mellitus	rs4517619	12	24090004	G	T	0.0395	0.007	2.053e-08	0.384609
Type 142 diabetes mellitus	rs2583938	12	66215214	A	T	0.0692	0.0077	2.96415e-19	0.185271
Type 143 diabetes mellitus	rs9562987	13	51095908	A	G	-0.0413	0.0069	2.30701e-09	0.41532
Type 144 diabetes mellitus	rs1215468	13	80707429	G	A	-0.0749	0.0069	3.91291e-27	0.287639
Type 145 diabetes mellitus	rs72640313	13	91950181	A	G	-0.0615	0.0094	6.62064e-11	0.116012
Type 146 diabetes mellitus	rs576674	13	33554302	A	G	-0.0802	0.0091	1.72108e-18	0.856359
Type 147 diabetes mellitus	rs192749	13	26783757	A	T	0.0497	0.0087	1.37e-08	0.163087
Type 148 diabetes mellitus	rs73347525	14	101255172	G	A	-0.0536	0.008	2.48485e-11	0.201505
Type 149 diabetes mellitus	rs11846158	14	103292959	G	A	0.037	0.0068	4.88596e-08	0.283548
Type 150 diabetes mellitus	rs4901812	14	38800704	A	G	-0.0408	0.0067	1.085e-09	0.333674
Type 151 diabetes mellitus	rs7172432	15	62396389	G	A	-0.0604	0.0063	8.27752e-22	0.452818
Type 152 diabetes mellitus	rs12441261	15	93834743	A	C	-0.0435	0.0074	4.50298e-09	0.248102
Type 153 diabetes mellitus	rs117430555	15	57610146	T	G	0.1366	0.0235	5.96101e-09	0.0336968
Type 154 diabetes mellitus	rs12910361	15	77782335	G	A	0.0696	0.0066	3.87525e-26	0.62609
Type 155 diabetes mellitus	rs3743140	15	40616742	A	G	0.0623	0.0082	3.83972e-14	0.152268
Type 156 diabetes mellitus	rs6496742	15	91523036	T	C	0.0582	0.0067	5.76235e-18	0.303172
Type 157 diabetes mellitus	rs8043085	15	38828140	T	G	0.0457	0.0068	1.83612e-11	0.301228
Type 158 diabetes mellitus	rs35917376	15	75595357	A	T	0.0428	0.0072	2.857e-09	0.717917
Type 159 diabetes mellitus	rs149336329	15	52587740	T	G	-0.1063	0.0148	7.97444e-13	0.0459427
Type 160 diabetes mellitus	rs4632135	16	20337884	C	T	0.0832	0.0152	4.76398e-08	0.0339896
Type 161 diabetes mellitus	rs143708136	16	12185129	T	C	0.2321	0.042	3.2e-08	0.0116967
Type 162 diabetes mellitus	rs72802365	16	75246035	C	G	-0.1168	0.0146	1.21395e-15	0.0619909
Type 163 diabetes mellitus	rs56094641	16	53806453	G	A	0.1166	0.0069	2.22895e-64	0.352899
Type 164 diabetes mellitus	rs3110641	17	36047417	G	A	0.0598	0.0072	1.33506e-16	0.76149
Type 165 diabetes mellitus	rs12453376	17	4032785	G	A	0.0581	0.0076	2.33292e-14	0.2041
Type 166 diabetes mellitus	rs3837848	17	29647358	AT	A	-0.0446	0.0076	3.63496e-09	0.459309
Type 167 diabetes mellitus	rs11651052	17	36102381	G	A	-0.091	0.0065	5.34687e-44	0.589657
Type 168 diabetes mellitus	rs2706710	17	65641651	T	C	0.0495	0.0088	1.962e-08	0.161364
Type 169 diabetes mellitus	rs75418188	17	6945483	T	C	0.1337	0.0157	1.66418e-17	0.0276409
Type 170 diabetes mellitus	rs7141	17	7614601	A	G	-0.0357	0.0065	3.75301e-08	0.6394
Type 171 diabetes mellitus	rs35895680	17	47060322	A	C	-0.0584	0.0087	2.44399e-11	0.24391
Type 172 diabetes mellitus	rs6567160	18	57829135	C	T	0.0785	0.0076	4.87753e-25	0.218731
Type 173 diabetes mellitus	rs8100204	19	19393714	A	G	0.0552	0.0082	2.07683e-11	0.169058
Type 174 diabetes mellitus	rs7250869	19	33887405	C	T	-0.0488	0.0065	5.16892e-14	0.628785
Type 175 diabetes mellitus	rs429358	19	45411941	C	T	-0.0739	0.0092	1.024e-15	0.14701
Type 176 diabetes mellitus	rs8100562	19	7241501	T	C	0.0559	0.0088	1.893e-10	0.170998
Type 177 diabetes mellitus	rs7258722	19	18808915	A	T	-0.0492	0.0074	3.89224e-11	0.543657
Type 178 diabetes mellitus	rs10408179	19	46157004	C	T	-0.0675	0.0067	1.33107e-23	0.38792
Type 179 diabetes mellitus	rs2115107	19	7968168	A	G	0.0451	0.0065	4.69786e-12	0.372125
Type 180 diabetes mellitus	rs9304665	19	47602577	A	T	0.0545	0.0098	2.63099e-08	0.752917
Type 181 diabetes mellitus	rs140896965	20	57648366	T	C	-0.2313	0.0279	1.25401e-16	0.0187073
Type 182 diabetes mellitus	rs12625671	20	42994812	C	T	0.0565	0.0076	1.0539e-13	0.203237
Type 183 diabetes mellitus	rs28637955	20	62447327	G	A	-0.067	0.0118	1.31299e-08	0.373478
Type 184 diabetes mellitus	rs11471522	20	45598190	A	T	-0.0819	0.0125	6.40914e-11	0.285059
Type 185 diabetes mellitus	rs142682088	22	30170655	A	G	-0.1263	0.0217	6.02005e-09	0.0401343
Type 186 diabetes mellitus	rs28375915	22	50354255	A	G	-0.0498	0.0077	1.20701e-10	0.476839

## Sheet: Table S4
Table S4. The outliers of T2DM and OS in two - sample MR.
Exposure	Outcome	Associated with the outcome	P-values.outcome	IVs outliers
Type 2 diabetes	Osteoporosis	-	-	Removing the following SNPs for being palindromic with intermediate allele frequencies: rs11001398, rs12662968, rs243018, rs4358140, rs4711750, rs6538804, rs703981, rs7258722
Type 2 diabetes	Osteoporosis（UKB-B-17796）	rs17072370 rs6416749	3.00E-06 3.40E-05	Removing the following SNPs for being palindromic with intermediate allele frequencies: rs10830963, rs11257657, rs12109081, rs13040225, rs1327123, rs243018, rs256904, rs4148646, rs4237150, rs4736999, rs475002, rs6885132, rs7307263, rs7900112, rs8037894, rs838720, rs988748

## Sheet: Table S5
Table S5. Steiger test and causal relationship between confounders and outcomes.
Exposure	Outcome	β	Low CI	Up CI	Se	P-values	OR	Low CI	Up CI
WC	Osteoporosis (finn-b-M13_OSTEOPOROSIS)	0.10604	-1.52646	1.73854	0.832908	0.898692	1.11187	0.217304	5.68903
WHR		0.10604	-1.52646	1.73854	0.832908	0.898692	1.11187	0.217304	5.68903
WC	Osteoporosis (UKB-B-17796)	-	-	-	-	-	-	-	-
WHR		-	-	-	-	-	-	-	-
Steiger test
		R2 (Exposure)		R2 (Outcome)		Causal direction		P-values
T2DM	Osteoporosis (finn-b-M13_OSTEOPOROSIS)	0.0325993		0.00072522		TRUE		0

## Sheet: Table S6
Table S6. MVMR estimates for the independent effect of Type 2 diabetes on Osteoporosis with adjustment for covariates
Outcome	Adjustment	Method	OR	Low CI	Up CI	P-values
Osteoporosis(finn-b-M13_OSTEOPOROSIS)	BMI,WHR	MV-IVW	1.83125	1.28685	2.60596	< 0.001
	BMI,WC		1.88514	1.35094	2.63057	< 0.001
Osteoporosis(UKB-B-17796)	BMI,WHR		2.12548	1.49362	3.02466	0.006
	BMI,WC		2.01778	1.47462	2.76102	0.003

## Sheet: Table S7
Table S7. The confounding SNPs associated with BMI were excluded.
SNPs	GWAS Trait		Qualified SNPs
rs4499362	Alzheimer's disease biomarkers		rs4499362
rs1459513	Type 2 diabetes		rs1459513
rs340875	Refractive astigmatism、Resistance to COVID-19 infection (Exposed negative vs positive)、Type 2 diabetes、Fasting glucose、Random glucose levels、Common executive function、Homeostasis model assessment of beta-cell function、Fasting blood glucose、Medication use (drugs used in diabetes)、Glycemic traits (pleiotropy)、Triglycerides		rs340875
rs238763	Eosinophil counts、Type 2 diabetes、Hemoglobin A1c levels、Fasting glucose		rs238763
rs1850421	Type 2 diabetes、Peak expiratory flow		rs1850421
rs3887925	Platelet count、Medication use (drugs used in diabetes)、Type 2 diabetes		rs3887925
rs186568031	Weight、Pantothenate levels、Childhood onset type 2 diabetes、Type 2 diabetes		rs186568031
rs12437434	Serum alkaline phosphatase levels、Free androgen index、Free androgen index、Type 2 diabetes、Ischemic stroke、Hemoglobin concentration、cholesterol		rs12437434
rs73347525	Type 2 diabetes、Birth weight、Optic nerve measurement (disc area)		rs73347525
rs9948462	Type 2 diabetes		rs9948462
rs73085586	Type 2 diabetes、Height、Body size at age 10		rs73085586
rs111246699	Body size at age 10、Childhood body mass index、Type 2 diabetes、Insomnia、Body mass index		rs1016565
rs1421085	Body mass index、Blood glucose levels、Systolic blood pressure、Waist circumference、Diabetes (standard GWA)、cholesterol、Waist-hip ratio		rs896852
rs1016565	Type 2 diabetes、cholesterol、Sex hormone-binding globulin levels、Sex hormone-binding globulin levels adjusted for BMI		rs1182444
rs896852	Hemoglobin、Type 2 diabetes、Systolic blood pressure		rs7900112
rs1182444	Type 2 diabetes、Height		rs16918226
rs62405419	Body mass index、Hand grip strength、Type 2 diabetes、Urolithiasis		rs4078098
rs11257657	Type 2 diabetes、Body mass index、Electrocardiogram morphology (amplitude at temporal datapoints)		rs1513275
rs7900112	Type 2 diabetes		rs34642578
rs16918226	Menarche (age at onset)		rs76704029
rs4078098	Pediatric autoimmune diseases、Ulcerative colitis		rs2269245
rs2237897	High light scatter reticulocyte percentage of red cells、Type 2 diabetes、Body mass index		rs11926494
rs1513275	Factor VII activity、Triglyceride levels、 cholesterol、Hematocrit		rs113154802
rs34642578	Type 2 diabetes		rs34811727
rs76704029	Type 2 diabetes		rs6012878
rs62173901	Type 2 diabetes、Body mass index、Blood glucose levels、Triglycerides、Waist-to-hip ratio adjusted for BMI (joint analysis for main effect and physical activity interaction)		rs58524310
rs2269245	Type 2 diabetes、Type 1 diabetes		rs9461650
rs11926494	Type 2 diabetes		rs9379084
rs113154802	Neurociticism、Type 2 diabetes、Hip circumference adjusted for BMI、Height		rs2327777
rs34811727	Type 2 diabetes		rs9390022
rs6012878	Type 2 diabetes、Meconium ileus in cystic fibrosis、Waist-hip ratio		rs4273712
rs58524310	Type 2 diabetes		rs28599782
rs9788635	Body mass index		rs7787720
rs9461650	Height、Type 2 diabetes、Waist-hip index		rs10950550
rs9379084	Type 2 diabetes、Triglyceride levels、Height		rs3852529
rs2327777	Type 2 diabetes		rs4237150
rs9390022	Type 2 diabetes、Height		rs12818766
rs4273712	Intracranial volume		rs7304270
	Subcortical brain region volumes		rs349359
	Type 2 diabetes		rs149265787
	Cortical surface area		rs58718028
	Cortical surface area		rs61779313
	Type 2 diabetes		rs11205766
	Type 2 diabetes		rs13092876
	Type 2 diabetes		rs35503308
	Cortical surface area		rs6885132
	Vertex-wise cortical surface area		rs1328412
	Vertex-wise cortical surface area		rs12698877
	Vertex-wise cortical surface area		rs2908279
	Gluteofemoral adipose tissue volumes (adjusted for BMI and height)		rs10886863
	Dorsomedial frontal area (unadjusted for global measures)		rs9316706
	Precuneus area (unadjusted for global measures)		rs123378
	Parsopercularis area (unadjusted for global measures)		rs80196932
	Superior temporal area (unadjusted for global measures)		rs3869115
	Cortical surface area		rs10830963
	QRS duration		rs76203868
	QRS duration		rs8026714
	Height		rs117267808
	FEV1		rs742762
	FVC		rs2074120
rs28599782	Type 2 diabetes		rs4739515
rs7787720	Type 2 diabetes		rs7250869
	Type 2 diabetes		rs8037894
	Type 2 diabetes		rs475002
	Type 2 diabetes		rs12712928
	Type 2 diabetes		rs60573766
	Type 2 diabetes		rs72874858
	Type 2 diabetes		rs13086331
	Type 2 diabetes		rs838720
rs10950550	Type 2 diabetes、Metabolic syndrome、Hemoglobin concentration		rs4736999
rs3852529	Glycated hemoglobin levels		rs4286946
	Bacterial meningitis		rs1575972
	Plasma cobalt levels		rs76878791
	Type 2 diabetes		rs4148646
rs4237150	Fasting blood glucose		rs146716733
	Serum creatinine levels		rs703980
	Type 2 diabetes		rs55700915
	Type 2 diabetes		rs77789961
	Type 2 diabetes		rs35917376
	Fasting blood glucose		rs952471
	Homeostasis model assessment of beta-cell function		rs12625671
	Type 2 diabetes		rs8043085
	Fasting glucose		rs10852123
	Fasting glucose		rs7313668
	Fasting glucose		rs10860209
	Fasting blood glucose (BMI interaction)		rs17168486
	Fasting blood glucose		rs201018682
	Type 2 diabetes		rs10011838
	Fasting blood glucose		rs62286764
	Type 2 diabetes		rs7656416
	Type 2 diabetes		rs243018
	Circulating leptin levels or type 2 diabetes		rs2092518
	Fasting plasma glucose		rs3094508
	Chin dimples		rs28691713
	Alanine levels		rs149336329
	Glutamine levels		rs7210161
	Type 2 diabetes		rs2706710
	Alanine levels		rs2240885
	Glucose levels		rs12610052
	Type 2 diabetes		rs10795946
	Type 2 diabetes		rs10507349
	Type 2 diabetes		rs391933
	Type 2 diabetes		rs75990271
	Fasting glucose		rs7109575
	Glycated hemoglobin HbA1c levels		rs62485379
	Orbital telorism		rs3735641
	Hemoglobin A1c levels		rs16884229
	Alanine levels (UKB data field 23460)		rs9523295
	Alanine levels		rs61975988
	Random glucose levels		rs35906730
	Random glucose levels		rs7090695
	Height		rs2289488
	Osteoarthritis of the hip or knee (with total joint replacement)		rs55783344
	Osteoarthritis of the hip or knee		rs147707338
	Thyroid stimulating hormone levels		rs3751236
	Thyroid stimulating hormone levels		rs633862
	Type 1 diabetes		rs3735567
	Glutamine levels (UKB data field 23461)		rs376993806
	Type 1 diabetes		rs2583934
	Male-pattern baldness		rs12907887
	Type 2 diabetes		rs4544248
	Type 2 diabetes
	Height
	Type 2 diabetes
	Type 1 diabetes
	Osteoarthritis of the hip or knee
	Type 2 diabetes
	Osteoarthritis
	Oral glucose tolerance test-0h
	Fasting glucose
	Glucose levels
	Fasting glucose
	Hemoglobin A1c levels
	Platelet count
	Aspartate aminotransferase platelet ratio index in high alcohol intake
	Fibrosis-4 index in high alcohol intake
	Type 1 diabetes
	Insomnia
	Type 2 diabetes
	Type 2 diabetes
	Facial morphology (segment 3)
	Gestational diabetes mellitus
	Glutamine levels
	Type 2 diabetes
	Offspring birth weight
	Height
rs12818766	Sleep apnea (MTAG) (adjusted for BMI)
	Height
	Type 2 diabetes
	Type 2 diabetes
	Type 2 diabetes
	Type 2 diabetes
	Height
	Type 2 diabetes
	Colorectal cancer
	Colorectal cancer
	Height
	Lymphocyte count
	Colorectal cancer
	Colorectal cancer
rs7304270	Height
	Lymphocyte count
	Colorectal cancer
	Colorectal cancer
	Type 2 diabetes
	Type 2 diabetes
	Type 2 diabetes
rs349359	Type 2 diabetes
rs35589574	Hemoglobin A1c levels
	Highest math class taken (MTAG)
	Non-insulin-dependent diabetes mellitus (Union E11)
	Interleukin-6 levels in non-alcoholic fatty liver disease x mastiha supplementation interaction
	Educational attainment (MTAG)
	HDL cholesterol levels
	Childhood body mass index
rs149265787	Height
	Type 2 diabetes
rs58718028	RR interval (tricyclic/tetracyclic antidepressant use interaction)
rs61779313	Methotrexate-related central neurotoxicity in children treated for acute lymphoblastic leukemia
rs11205766	Type 2 diabetes
	Multisite chronic pain
	Type 2 diabetes
rs2126736	Multi-trait sex score
	Type 2 diabetes
	Body mass index
rs256904	Cholesterol esters in very large VLDL meal response (﻿OrNLSr)
	Total lipids in chylomicrons and extremely large VLDL meal response (﻿OrNLSr)
	Chylomicron and extremely large VLDL particle concentration meal response (﻿OrNLSr)
	Triglycerides levels in chylomicrons and extremely large VLDL meal response (﻿OrNLSr)
	Platelet count
	Type 2 diabetes
	Platelet count
	Type 2 diabetes
	Type 2 diabetes
	Mean corpuscular hemoglobin concentration
	Hemoglobin concentration
	Fasting insulin
	Waist-to-hip ratio adjusted for BMI (joint analysis main effects and smoking interaction)
	Waist-to-hip ratio adjusted for BMI (joint analysis main effects and smoking interaction)
	Waist-to-hip ratio adjusted for BMI in non-smokers
	Waist-to-hip ratio adjusted for BMI in non-smokers
	Waist-to-hip ratio adjusted for BMI (smoking interaction)
	Waist-to-hip ratio adjusted for BMI (adjusted for smoking behaviour)
	Waist-to-hip ratio adjusted for BMI (adjusted for smoking behaviour)
	Waist-to-hip ratio adjusted for BMI (adjusted for smoking behaviour)
	Waist-to-hip ratio adjusted for body mass index
	Waist-to-hip ratio adjusted for body mass index
	Waist-to-hip ratio adjusted for body mass index
	Waist-to-hip ratio adjusted for body mass index
	Waist-hip ratio
	Waist-hip ratio
	Waist-hip ratio
	Type 2 diabetes
	Type 2 diabetes
	Waist-to-hip ratio adjusted for BMI
	Waist-hip ratio and type 2 diabetes (pairwise)
	Body fat percentage and fasting insulin (pairwise)
	Body fat percentage and triglycerides (pairwise)
	Body fat percentage and HDL-C (pairwise)
	Waist-hip ratio and HDL-C (pairwise)
	Waist-hip ratio and triglycerides (pairwise)
	Waist-hip ratio and fasting insulin (pairwise)
	Waist-hip ratio and fasting glucose (pairwise)
	Urate levels
	Degree of unsaturation
	Serum albumin levels
	Fasting blood insulin
	Type 2 diabetes
	HDL cholesterol
	Triglycerides
	Fasting insulin
	Fasting insulin
	Fasting insulin
	Coronary artery disease
	Type 2 diabetes
	Type 2 diabetes
	Waist-to-hip ratio adjusted for BMI
	Waist-hip ratio
	Height
	Waist-hip ratio variance
	Waist-hip ratio
	Waist-hip ratio
	Fasting blood insulin
	Sex hormone-binding globulin levels
	Triglyceride levels
	Modified Stumvoll Insulin Sensitivity Index
	Modified Stumvoll Insulin Sensitivity Index (adjusted for BMI)
	Hypertension
	Pulse pressure
	Hypertension
	Systolic blood pressure
	Albumin levels
	Pulse pressure
	Systolic blood pressure
	Waist-hip ratio
	Modified Stumvoll Insulin Sensitivity Index (adjusted for BMI)
	Type 2 diabetes
	Type 2 diabetes
	Hematocrit
	Hematocrit
	Hemoglobin
	Red blood cell count
	Pulse pressure
	Platelet count
	Medication use (drugs used in diabetes)
	Medication use (drugs used in diabetes)
	High density lipoprotein cholesterol levels
	Free androgen index
	Systolic blood pressure
	Pulse pressure
	Fasting glucose
	Mean corpuscular hemoglobin concentration
	Mean reticulocyte volume
	Red cell distribution width
	Total cholesterol in chylomicron and extremely large VLDL meal response (﻿OrNLSr)
	Cholesterol esters in chylomicron and extremely large VLDL meal response (﻿OrNLSr)
	A body shape index
	Type 2 diabetes
	Glucose levels
	Triglyceride to HDL cholesterol ratio
	Triglyceride to HDL cholesterol ratio
	Triglyceride to HDL cholesterol ratio
	Albumin levels
	Type 2 diabetes
	Triglyceride levels
	HDL cholesterol levels x alcohol consumption (regular vs non-regular drinkers) interaction (2df)
	HDL cholesterol levels x alcohol consumption (drinkers vs non-drinkers) interaction (2df)
	HDL cholesterol levels x alcohol consumption (drinkers vs non-drinkers) interaction (2df)
	HDL cholesterol levels x alcohol consumption (regular vs non-regular drinkers) interaction (2df)
	Triglyceride levels x alcohol consumption (regular vs non-regular drinkers) interaction (2df)
	HDL cholesterol levels in current drinkers
	Triglyceride levels x alcohol consumption (drinkers vs non-drinkers) interaction (2df)
	Triglyceride levels x alcohol consumption (drinkers vs non-drinkers) interaction (2df)
	Triglyceride levels x alcohol consumption (drinkers vs non-drinkers) interaction (2df)
	HDL cholesterol levels x alcohol consumption (regular vs non-regular drinkers) interaction (2df)
	Triglyceride levels x alcohol consumption (regular vs non-regular drinkers) interaction (2df)
	Triglyceride levels x alcohol consumption (regular vs non-regular drinkers) interaction (2df)
	HDL cholesterol levels
	Triglyceride levels in current drinkers
	HDL cholesterol levels
	HDL cholesterol levels in current drinkers
	HDL cholesterol levels in current drinkers
	HDL cholesterol levels x alcohol consumption (drinkers vs non-drinkers) interaction (2df)
	High density lipoprotein cholesterol levels
	Waist-hip ratio
	Triglyceride levels
	High density lipoprotein cholesterol levels
	Waist circumference adjusted for body mass index
	Platelet count
	C-reactive protein levels
	High density lipoprotein cholesterol levels
	Serum uric acid levels
	Fasting glucose
	Waist-to-hip ratio adjusted for BMI
	A body shape index
	Hemoglobin concentration
	Hemoglobin
	Type 2 diabetes
	Waist circumference adjusted for body mass index
	Red blood cell count
	Medication use (agents acting on the renin-angiotensin system)
	Triglyceride levels
	Type 2 diabetes
	Hematocrit
	Total cholesterol in very large VLDL meal response (﻿OrNLSr)
	Free cholesterol in very large VLDL meal response (﻿OrNLSr)
	Free cholesterol in chylomicron and extremely large VLDL meal response (﻿OrNLSr)
	Phospholipid levels in chylomicrons and extremely large VLDL meal response (﻿OrNLSr)
	Red cell distribution width
	Type 2 diabetes
	Type 2 diabetes
	Red cell distribution width
	Medication use (drugs used in diabetes)
	Platelet count
	Type 2 diabetes
	Systolic blood pressure
	Type 2 diabetes
	Type 2 diabetes
	Type 2 diabetes
	Type 2 diabetes
	Waist-to-hip ratio adjusted for BMI
	A body shape index
	Waist-hip index
	Waist circumference adjusted for body mass index
	Urate levels
	Glycated hemoglobin HbA1c levels
	Waist-hip index
	Waist-to-hip ratio adjusted for BMI
	Waist circumference adjusted for body mass index
	Waist-hip index
	Waist circumference adjusted for body mass index
	A body shape index
	Body fat distribution (leg fat ratio)
	Body fat distribution (leg fat ratio)
	Body fat distribution (trunk fat ratio)
	Body fat distribution (trunk fat ratio)
	Waist-hip ratio
	Appendicular lean mass
	Fasting insulin adjusted for BMI
	Glycated haemoglobin HbA1c levels adjusted for BMI
	Waist-to-hip ratio adjusted for BMI
	A body shape index
	Hip index
	Waist-hip index
	Waist-to-hip ratio adjusted for BMI
	Waist-hip index
	Waist circumference adjusted for body mass index
	Glycine levels
	Cholesteryl ester levels in chylomicrons and extremely large VLDL
	Cholesterol levels in chylomicrons and extremely large VLDL
	Total lipid levels in very large VLDL
	Concentration of very large VLDL particles
	Triglyceride levels in VLDL
	Free cholesterol levels in large VLDL
	Concentration of large VLDL particles
	Waist-to-hip ratio adjusted for BMI
	Waist-hip index
	Ratio of triglycerides to phosphoglycerides
	Average diameter for VLDL particles
	Triglyceride levels in very large VLDL
	Sex hormone-binding globulin levels
	Aspartate aminotransferase to alanine aminotransferase ratio
rs329122	Neutrophil count
	Type 2 diabetes
	Body mass index
	Weight
	Adult body size
	Age of smoking initiation (MTAG)
	Cigarettes smoked per day (MTAG)
	QT interval
	Smoking cessation
	BMI (standard GWA)
	Smoking initiation
	Body mass index
	Body mass index
	Body mass index
	Smoking cessation
	Household income (MTAG)
	Sex hormone-binding globulin levels
	Whole brain restricted isotropic diffusion (multivariate analysis)
	Hemoglobin
	Sex hormone-binding globulin levels adjusted for BMI
	Hand grip strength
	Educational attainment (years of education)
	Smoking cessation (MTAG)
	Lifetime smoking index
	Smoking cessation
	Total testosterone levels
	Sex hormone-binding globulin levels
	Smoking cessation
	Whole body fat mass (UKB data field 23100)
	Body mass index
	Educational attainment
	Smoking initiation
	Platelet distribution width
	White blood cell count
	Personality traits or cognitive traits (multivariate analysis)
	Body mass index
	Type 2 diabetes
	Type 2 diabetes
	Type 2 diabetes
	Total testosterone levels
	Sex hormone-binding globulin levels adjusted for BMI
	Sex hormone-binding globulin levels
	Type 2 diabetes
	Type 2 diabetes
	Type 2 diabetes
	Type 2 diabetes
	Type 2 diabetes
	JT interval
	Smoking initiation
	Body mass index (MTAG)
	Body mass index
	Body mass index
	Body mass index
	Body mass index
	Smoking status
	Body mass index
	Smoking initiation (ever regular vs never regular) (MTAG)
	Coffee consumption
	Smoking initiation (ever regular vs never regular)
	Mental health study participation (completed survey)
	Educational attainment (MTAG)
	QT interval
	JT interval
	Smoking initiation
	Sex hormone-binding globulin levels
	Endometriosis (MTAG)
	Monocyte percentage of white cells
	Height
rs13092876	Mean corpuscular volume
	Type 2 diabetes
	Type 2 diabetes
	Type 2 diabetes
	Coronary artery disease
	Mean corpuscular volume
	Periodontitis / loose teeth (MTAG)
rs35503308	Male-pattern baldness
	Educational attainment
	Type 2 diabetes
	Type 2 diabetes
	Type 2 diabetes
	Type 2 diabetes
	Type 2 diabetes
	Type 2 diabetes
	Type 1 diabetes
	Type 2 diabetes
	Diabetes (standard GWA)
	Type 2 diabetes
	Type 2 diabetes
	Type 2 diabetes
	Type 2 diabetes
	Height
rs261982	Body fat rate
	Body mass index
	BMI (standard GWA)
	BMI (weighted GWA)
	Menarche (age at onset)
	Type 2 diabetes
rs6885132	Urate levels (BMI interaction)
	Type 2 diabetes
	Type 2 diabetes
	Type 2 diabetes
	Type 2 diabetes
rs1328412	Educational attainment
	Type 2 diabetes
	Type 2 diabetes
	Type 2 diabetes
	Type 2 diabetes
	Type 2 diabetes
rs2796441	Red blood cell count
	Type 2 diabetes
	Type 2 diabetes
	Type 2 diabetes
	Type 2 diabetes
	Type 2 diabetes
	Type 2 diabetes
	Type 2 diabetes
	Schizophrenia
	Type 2 diabetes
	Type 2 diabetes
	Type 2 diabetes
	Type 2 diabetes
	Type 2 diabetes
	Type 2 diabetes
	Type 2 diabetes
	Type 2 diabetes
	Type 2 diabetes
	Type 2 diabetes
	Type 2 diabetes
	Hemoglobin A1c levels
	Medication use for T2D (number of purchases)
	Body mass index
	Type 2 diabetes
	Medication use (drugs used in diabetes)
	Medication use (drugs used in diabetes)
	Mean corpuscular hemoglobin
rs12698877	Male-pattern baldness
	Type 2 diabetes
rs2908279	Glycated hemoglobin HbA1c levels
	Type 2 diabetes
	Type 2 diabetes
	Type 2 diabetes
	Offspring birth weight
	Type 2 diabetes
	Fasting blood glucose
	Random glucose levels
	Random glucose levels
	Carpal tunnel syndrome
	Height
	Type 2 diabetes
	Type 2 diabetes
	Metabolite levels
rs17072370	Type 2 diabetes
	Type 2 diabetes
	Type 2 diabetes
	Type 2 diabetes
	Glucose levels
	Hemoglobin A1c levels
	Diabetes (standard GWA)
	Medication use (drugs used in diabetes)
	Type 2 diabetes
	Lung function (FEV1)
	Diastolic blood pressure
	Systolic blood pressure
	Diastolic blood pressure
	Type 2 diabetes
	Type 2 diabetes
	Type 2 diabetes
	Type 2 diabetes
	Type 2 diabetes
	Type 2 diabetes
	Type 2 diabetes
	Type 2 diabetes
	Type 2 diabetes
rs988748	High density lipoprotein cholesterol levels
	Alcohol consumption
	Body mass index
	Body mass index
	Body mass index
	Systolic blood pressure
	Diastolic blood pressure
	Diastolic blood pressure
	Fat-free mass
	Fat-free mass
	Fat-free mass
	Childhood body mass index
	Body mass index in physically active individuals
	Body mass index in physically inactive individuals
	Body mass index in physically inactive individuals
	Obesity
	Obesity
	Obesity
	Body mass index
	Body mass index (SNP x SNP interaction)
	Body mass index (joint analysis main effects and physical activity interaction)
	Body mass index (joint analysis main effects and physical activity interaction)
	Body mass index (joint analysis main effects and physical activity interaction)
	Body mass index
	Body mass index
	Body mass index
	Educational attainment
	Type 2 diabetes
rs10886863	Hip circumference
	Sex hormone-binding globulin levels adjusted for BMI
	Sex hormone-binding globulin levels
	Hip circumference
	Triglyceride levels
	HDL cholesterol levels
	Type 2 diabetes
	Type 2 diabetes
	HDL cholesterol
	Type 2 diabetes
	High density lipoprotein cholesterol levels
	Triglyceride levels
	Adiponectin levels
	Medication use (drugs used in diabetes)
	Medication use (agents acting on the renin-angiotensin system)
	HDL cholesterol
	Type 2 diabetes
	High density lipoprotein cholesterol levels
	Medication use (drugs used in diabetes)
	Medication use (calcium channel blockers)
	Medication use (HMG CoA reductase inhibitors)
	Type 2 diabetes
	High density lipoprotein cholesterol levels
	Triglycerides
	Triglyceride levels
	Triglyceride levels
rs9316706	Height
	Type 2 diabetes
rs123378	Urinary magnesium excretion
	COVID-19 (covid vs negative)
	Prostate-specific antigen levels
	Prostate-specific antigen levels
	Benign prostatic hyperplasia and lower urinary tract symptoms (prostate cancer excluded)
	Benign prostatic hyperplasia and lower urinary tract symptoms
	Type 2 diabetes
	Type 2 diabetes
	Type 2 diabetes
	Type 2 diabetes
	Hip circumference adjusted for BMI
	Hip circumference adjusted for BMI
rs80196932	Type 2 diabetes
	Type 2 diabetes
	Type 2 diabetes
	Type 2 diabetes
	Schizophrenia
rs3869115	High light scatter reticulocyte count
	High light scatter reticulocyte percentage of red cells
	A body shape index
	Type 2 diabetes
	Takayasu arteritis
	Plantar warts
	CD127- CD8+ T cell Absolute Count
	CD28- CD8+ T cell Absolute Count
	CD8+ T cell %leukocyte
	CD8+ T cell Absolute Count
	Effector Memory CD8+ T cell Absolute Count
	Hip circumference adjusted for BMI
	Seropositivity for streptococcus pneumoniae peptide (agilent_231226)
rs10830963	Hemoglobin A1c levels
	Offspring birth weight
	Glycated hemoglobin levels
	Glycated hemoglobin levels
	Fasting blood glucose
	Homeostasis model assessment of beta-cell function
	Fasting plasma glucose
	Metabolite levels
	Obesity-related traits
	Type 2 diabetes
	Type 2 diabetes
	Type 2 diabetes
	Type 2 diabetes
	Type 2 diabetes
	Fasting glucose
	Fasting glucose
	Fasting glucose
	Serum metabolite levels (CMS)
	Serum metabolite levels
	High fasting blood glucose
	Fasting blood glucose (BMI interaction)
	Fasting blood glucose
	Glucose homeostasis traits
	Glucose homeostasis traits
	Fasting plasma glucose
	Peak insulin response
	Acute insulin response
	Insulin secretion rate
	Insulin disposition index
	Birth weight
	Glycemic traits (multi-trait analysis)
	Glucose meal response (OrNLSr)
	Fasting glucose
	Type 2 diabetes
	Type 2 diabetes
	Type 2 diabetes
	Type 2 diabetes
	Fasting blood glucose
	Fasting glucose adjusted for BMI
	Fasting glucose adjusted for BMI
	Fasting glucose adjusted for BMI
	Fasting glucose adjusted for BMI
	Hexose levels
	Birth weight
	Offspring birth weight
	Type 2 diabetes
	Fasting blood glucose
	Pulse pressure
	Gestational diabetes mellitus
	Glycated hemoglobin levels
	Fasting glucose
	Fasting glucose
	Gestational diabetes
	Type 2 diabetes
	Insulin levels
	Insulin levels adjusted for BMI
	Insulin disposition index
	Incremental insulin
	Corrected insulin response
	Corrected insulin response adjusted for insulin sensitivity index
	Type 2 diabetes
	Type 2 diabetes
	Type 2 diabetes
	Type 2 diabetes
	Type 2 diabetes
	Fasting glucose
	Fasting glucose
	Fasting glucose
	Glycemic traits (pleiotropy)
	Fasting blood glucose
	Fasting blood glucose
	Fasting blood glucose
	Hemoglobin A1c levels
	Fasting glucose
	Glycated hemoglobin HbA1c levels
	Glucose levels
	Gestational diabetes mellitus
	Fasting glucose
	Gestational diabetes mellitus
	Hemoglobin A1c levels
	Medication use for T2D (number of purchases)
	Pulse pressure
	Pulse pressure
	Glucose levels
	Alanine levels
	Random glucose levels
	Random glucose levels
	Fasting glucose
	Pulse pressure
rs76203868	Protein quantitative trait loci (liver)
rs76203868	1-palmitoleoyl-2-linolenoyl-GPC (16:1/18:3) levels in elite athletes
rs8026714	Mean platelet volume
rs8026714	Red blood cell forward scatter distribution width
rs8026714	Type 2 diabetes
rs8026714	Type 2 diabetes
rs8026714	Red cell distribution width
rs117267808	Colonoscopy-negative controls vs population controls
rs117267808	Type 2 diabetes
rs117267808	Type 2 diabetes
rs117267808	Type 2 diabetes
rs117267808	Type 2 diabetes
rs742762	BMI at 1 year old
rs742762	Type 2 diabetes
rs742762	Oral glucose tolerance test-1h
rs742762	Type 2 diabetes
rs742762	Type 2 diabetes
rs742762	Glycated hemoglobin HbA1c levels
rs742762	Hemoglobin A1c levels
rs2074120	Type 2 diabetes
rs2074120	Height
rs4739515	Type 2 diabetes
rs4739515	Sex hormone-binding globulin levels
rs4739515	Sex hormone-binding globulin levels adjusted for BMI
rs13266634	Blood sugar levels
rs13266634	Hemoglobin A1c levels
rs13266634	Type 2 diabetes
rs13266634	Type 2 diabetes
rs13266634	Type 2 diabetes
rs13266634	Glycated hemoglobin levels
rs13266634	Type 2 diabetes
rs13266634	Type 2 diabetes
rs13266634	Type 2 diabetes
rs13266634	Type 2 diabetes
rs13266634	Type 2 diabetes
rs13266634	Type 2 diabetes
rs13266634	Type 2 diabetes
rs13266634	Type 2 diabetes
rs13266634	Type 2 diabetes
rs13266634	Glycated hemoglobin levels
rs13266634	Type 2 diabetes
rs13266634	Type 2 diabetes
rs13266634	Fasting plasma glucose
rs13266634	Type 2 diabetes
rs13266634	Medication use (drugs used in diabetes)
rs13266634	Glucose levels
rs13266634	Hemoglobin A1c levels
rs13266634	Glucose levels
rs13266634	Type 2 diabetes
rs13266634	Type 2 diabetes
rs13266634	Fasting glucose adjusted for BMI
rs13266634	Fasting glucose adjusted for BMI
rs13266634	Type 2 diabetes
rs13266634	Type 2 diabetes
rs13266634	Type 2 diabetes (adjusted for BMI)
rs13266634	Type 2 diabetes (adjusted for BMI)
rs13266634	Triglycerides
rs13266634	Type 2 diabetes
rs13266634	Gestational diabetes mellitus
rs13266634	Type 2 diabetes
rs13266634	Type 2 diabetes
rs13266634	Type 2 diabetes
rs13266634	Type 2 diabetes
rs13266634	Type 2 diabetes
rs13266634	Type 2 diabetes
rs13266634	Type 2 diabetes
rs13266634	Type 2 diabetes
rs13266634	Triglycerides
rs13266634	Fasting glucose
rs13266634	Type 2 diabetes
rs13266634	Medication use (drugs used in diabetes)
rs13266634	Fasting blood glucose adjusted for BMI
rs13266634	Hemoglobin A1c levels
rs13266634	Hemoglobin A1c levels
rs13266634	Fasting plasma glucose
rs13266634	Glucose levels (UKB data field 23470)
rs13266634	Diabetes (weighted GWA)
rs13266634	Diabetes (standard GWA)
rs13266634	Glycated hemoglobin HbA1c levels
rs13266634	Type 2 diabetes
rs13266634	Body mass index
rs13266634	Type 2 diabetes
rs13266634	Type 2 diabetes
rs13266634	Type 2 diabetes
rs13266634	Type 2 diabetes
rs13266634	Fasting plasma glucose
rs13266634	Type 2 diabetes
rs13266634	Type 2 diabetes
rs13266634	Type 2 diabetes
rs13266634	Type 2 diabetes
rs13266634	Fasting blood glucose
rs13266634	Type 2 diabetes
rs13266634	Type 2 diabetes (adjusted for BMI)
rs13266634	Type ii diabetes
rs13266634	Type 2 diabetes
rs13266634	Medication use (drugs used in diabetes)
rs13266634	Medication use for T2D (number of purchases)
rs13266634	Fasting glucose
rs13266634	Hemoglobin A1c levels
rs13266634	Glycated hemoglobin levels
rs13266634	Glycated hemoglobin levels
rs13266634	Fasting blood glucose
rs13266634	Type 2 diabetes
rs13266634	Fasting glucose
rs13266634	Fasting glucose
rs13266634	Fasting glucose
rs13266634	Fasting blood glucose (BMI interaction)
rs13266634	Fasting blood glucose
rs13266634	Insulin-related traits (multivariate analysis)
rs13266634	Proinsulin levels
rs13266634	Fasting plasma glucose
rs13266634	Alanine levels
rs13266634	Fasting blood proinsulin levels
rs13266634	Glycated hemoglobin levels
rs13266634	Glycemic traits (pleiotropy)
rs13266634	Fasting blood glucose
rs13266634	Insulin resistance
rs7250869	Pancreas fat
rs7250869	Lead levels in blood
rs7250869	High light scatter reticulocyte count
rs7250869	Reticulocyte count
rs7250869	Waist-hip index
rs7250869	Waist-to-hip ratio adjusted for BMI
rs7250869	Waist-to-hip ratio adjusted for BMI (joint analysis for main effect and physical activity interaction)
rs7250869	Waist-to-hip ratio adjusted for BMI (joint analysis for main effect and physical activity interaction)
rs7250869	Waist-to-hip ratio adjusted for BMI (joint analysis for main effect and physical activity interaction)
rs7250869	Waist-to-hip ratio adjusted for body mass index
rs7250869	Waist-to-hip ratio adjusted for body mass index
rs7250869	Waist-to-hip ratio adjusted for body mass index
rs7250869	Waist-to-hip ratio adjusted for BMI (joint analysis for main effect and physical activity interaction)
rs7250869	Waist-to-hip ratio adjusted for BMI x sex x age interaction (4df test)
rs7250869	Waist-to-hip ratio adjusted for BMI
rs7250869	Waist-hip index
rs7250869	Waist-to-hip ratio adjusted for BMI
rs7250869	Waist-to-hip ratio adjusted for BMI in active individuals
rs7250869	Waist-to-hip ratio adjusted for BMI in active individuals
rs7250869	Waist-to-hip ratio adjusted for BMI in active individuals
rs7250869	Hip index
rs7250869	A body shape index
rs7250869	Waist circumference adjusted for body mass index
rs7250869	Creatine kinase levels
rs7250869	Red cell distribution width
rs7250869	Gamma glutamyl transpeptidase
rs7250869	Liver enzyme levels (alanine transaminase)
rs7250869	Gamma glutamyl transferase levels
rs7250869	Waist-hip index
rs7250869	Waist-to-hip ratio adjusted for BMI
rs7250869	A body shape index
rs7250869	Sex hormone-binding globulin levels
rs7250869	Type 2 diabetes
rs7250869	Sex hormone-binding globulin levels adjusted for BMI
rs7250869	Sex hormone-binding globulin levels
rs7250869	Sex hormone-binding globulin levels in postmenopausal women
rs7250869	Sex hormone-binding globulin levels
rs7250869	Triglycerides
rs7250869	Albumin levels
rs7250869	Adiponectin levels
rs7250869	Total cholesterol levels
rs7250869	Alanine aminotransferase levels
rs7250869	Triglyceride levels
rs7250869	Systolic blood pressure
rs7250869	Medication use (drugs used in diabetes)
rs7250869	Triglyceride levels
rs7250869	Albumin levels
rs7250869	Bitter alcoholic beverage consumption
rs7250869	Waist-to-hip ratio adjusted for BMI
rs7250869	Waist-hip index
rs7250869	Type 2 diabetes
rs7250869	Type 2 diabetes
rs7250869	Waist circumference adjusted for body mass index
rs7250869	Height
rs7250869	Type 2 diabetes
rs7250869	Type 2 diabetes
rs7250869	Type 2 diabetes
rs7250869	Type 2 diabetes
rs7250869	Hip index
rs7250869	Visceral adipose tissue volumes to abdominal adipose tissue volumes ratio
rs7250869	Visceral adipose tissue volumes to gluteofemoral adipose tissue volumes ratio
rs7250869	Visceral adipose tissue volumes (adjusted for BMI and height)
rs7250869	Visceral adipose tissue volumes (adjusted for BMI and height)
rs7250869	Visceral adipose tissue volumes to abdominal adipose tissue volumes ratio
rs7250869	Visceral adipose tissue volumes (adjusted for BMI and height)
rs7250869	HDL cholesterol levels
rs7250869	Appendicular lean mass
rs7250869	Triglyceride to HDL cholesterol ratio
rs7250869	Triglyceride to HDL cholesterol ratio
rs7250869	Phospholipids to total lipids ratio in medium HDL
rs7250869	Triglyceride to HDL cholesterol ratio
rs7250869	Waist-to-hip ratio adjusted for BMI
rs7250869	Waist-hip index
rs7250869	Waist-to-hip ratio adjusted for BMI
rs7250869	Waist-hip index
rs6416749	Brain morphology (MOSTest)
rs6416749	Cortical surface area (MOSTest)
rs6416749	Low density lipoprotein cholesterol levels
rs6416749	Body mass index
rs6416749	Vertex-wise cortical surface area
rs6416749	Cortical surface area
rs6416749	Medication use (drugs used in diabetes)
rs6416749	Body surface area
rs6416749	Body mass index
rs6416749	Body mass index (MTAG)
rs6416749	Pulse pressure
rs6416749	Height
rs6416749	Type 2 diabetes
rs6416749	Type 2 diabetes
rs6416749	Intraocular pressure
rs6416749	Medication use (drugs used in diabetes)
rs6416749	Type 2 diabetes
rs6416749	Type 2 diabetes
rs6416749	Vertex-wise sulcal depth
rs6416749	Low density lipoprotein cholesterol levels
rs6416749	Estimated glomerular filtration rate (creatinine)
rs8037894	Type 2 diabetes
rs8037894	Type 2 diabetes
rs8037894	Type 2 diabetes
rs8037894	Type 2 diabetes
rs8037894	Type 2 diabetes
rs8037894	Type 2 diabetes
rs8037894	Fasting glucose
rs8037894	Fasting glucose
rs8037894	Type 2 diabetes
rs8037894	Type 2 diabetes
rs8037894	Type 2 diabetes
rs8037894	Type 2 diabetes
rs8037894	Medication use (drugs used in diabetes)
rs8037894	Medication use (drugs used in diabetes)
rs8037894	Type 2 diabetes
rs8037894	Fasting glucose
rs8037894	Type 2 diabetes
rs8037894	Insulin fold change during an oral glucose tolerance test (adjusted for BMI)
rs8037894	Insulin fold change during an oral glucose tolerance test
rs8037894	Insulin fold change during an oral glucose tolerance test (adjusted for BMI)
rs8037894	Type 2 diabetes
rs8037894	Type 2 diabetes
rs8037894	Type 2 diabetes
rs8037894	Fasting blood proinsulin levels
rs8037894	Type 2 diabetes
rs8037894	Fasting blood glucose (BMI interaction)
rs8037894	Fasting blood glucose
rs8037894	Insulin-related traits (multivariate analysis)
rs8037894	Fasting glucose adjusted for BMI
rs8037894	Fasting glucose adjusted for BMI
rs8037894	Medication use for T2D (number of purchases)
rs7501939	Prostate cancer (early onset)
rs7501939	Prostate-specific antigen levels
rs7501939	Glucose levels
rs7501939	Endometrial cancer
rs7501939	Endometrial cancer (endometrioid histology)
rs7501939	Prostate cancer
rs7501939	Serum prostate-specific antigen levels
rs7501939	Type 2 diabetes
rs7501939	Prostate cancer
rs7501939	Prostate cancer
rs7501939	Endometrial cancer
rs7501939	Prostate cancer
rs7501939	Type 2 diabetes
rs7501939	Prostate cancer
rs7501939	Type 2 diabetes
rs7501939	Type 2 diabetes
rs7501939	Type 2 diabetes
rs7501939	Prostate cancer
rs7501939	Prostate cancer
rs7501939	Hormone-sensitive cancer
rs7501939	Incident hormone-sensitive cancer
rs7501939	Type 2 diabetes
rs7501939	High-grade serous ovarian cancer
rs7501939	Serous invasive ovarian cancer
rs7501939	Serous borderline ovarian cancer
rs7501939	Mucinous ovarian carcinoma
rs7501939	Low-grade serous and serous borderline ovarian cancer
rs7501939	Epithelial ovarian cancer
rs7501939	Ovarian clear cell cancer
rs7501939	Glucose levels
rs7501939	Type 2 diabetes
rs7501939	Type 2 diabetes
rs7501939	Type 2 diabetes
rs7501939	Type 2 diabetes
rs7501939	Type 2 diabetes (adjusted for BMI)
rs7501939	Type ii diabetes
rs7501939	Type 2 diabetes
rs7501939	Type 2 diabetes
rs7501939	Type 2 diabetes
rs7501939	Type 2 diabetes
rs7501939	Hemoglobin A1c levels
rs7501939	Prostate cancer
rs7501939	Random glucose levels
rs7501939	Random glucose levels
rs7501939	Prostate-specific antigen levels
rs7501939	Type 2 diabetes
rs7501939	Prostate cancer
rs7501939	Prostate cancer
rs7501939	Prostate cancer
rs7501939	Prostate cancer
rs7501939	Type 2 diabetes
rs7501939	Testicular germ cell tumor
rs7501939	Testicular germ cell tumor
rs7501939	Prostate cancer
rs7501939	Prostate cancer
rs7501939	Testicular germ cell tumor
rs7501939	Prostate cancer
rs7501939	Medication use (drugs used in diabetes)
rs7501939	Medication use (drugs used in diabetes)
rs7501939	Type 2 diabetes
rs7501939	Prostate cancer
rs7501939	Type 2 diabetes
rs7501939	Prostate cancer
rs7501939	Prostate cancer
rs7501939	Cancer
rs7501939	Cancer (pleiotropy)
rs7501939	Estimated glomerular filtration rate (creatinine)
rs7501939	Estimated glomerular filtration rate (cystatin c)
rs7501939	Body mass index
rs7501939	Endometrial cancer
rs7501939	Prostate cancer
rs7501939	Type 2 diabetes
rs7501939	Type 2 diabetes
rs7501939	Type 2 diabetes
rs7501939	Medication use (drugs used in diabetes)
rs7501939	Prostate cancer
rs7501939	Type 2 diabetes
rs7501939	Type 2 diabetes
rs7501939	Type 2 diabetes
rs7501939	Benign prostatic hyperplasia and lower urinary tract symptoms (prostate cancer excluded)
rs7501939	Prostate cancer
rs7501939	Benign prostatic hyperplasia and lower urinary tract symptoms
rs7501939	Prostate-specific antigen levels
rs7501939	Prostate cancer
rs7501939	Hemoglobin A1c levels
rs7501939	Prostate cancer
rs7501939	Uterine cancer
rs7501939	Endometrial endometrioid carcinoma
rs7501939	Endometrial cancer
rs7501939	Prostate cancer
rs7501939	Prostate cancer
rs7501939	Prostate cancer
rs7501939	Prostate cancer
rs7501939	Prostate cancer
rs7501939	Cancer (pleiotropy)
rs7501939	Prostate cancer
rs7501939	Medication use for T2D (number of purchases)
rs7501939	Prostate cancer
rs7501939	Prostate cancer
rs7501939	Prostate cancer
rs7501939	Prostate cancer
rs7501939	Prostate cancer
rs7501939	Body mass index
rs7501939	Weight
rs7501939	Hemoglobin A1c levels
rs7501939	Serum creatinine levels
rs475002	Type 2 diabetes
rs12712928	Metabolite levels
rs12712928	Fasting plasma glucose
rs12712928	Fasting blood glucose
rs12712928	Fasting plasma glucose
rs12712928	Blood glucose levels
rs12712928	Glycated hemoglobin levels
rs12712928	Fasting blood glucose
rs12712928	Fasting glucose
rs12712928	Glycated hemoglobin HbA1c levels
rs12712928	Fasting glucose
rs12712928	Hemoglobin A1c levels
rs12712928	Fasting glucose
rs12712928	Smoking initiation
rs12712928	Glycated hemoglobin levels
rs12712928	Blood sugar levels
rs12712928	Hemoglobin A1c levels
rs12712928	Type 2 diabetes
rs12712928	C-reactive protein levels
rs12712928	Glucose levels
rs12712928	Glucose levels
rs12712928	Hemoglobin A1c levels
rs12712928	Glycated hemoglobin levels
rs12712928	Type 2 diabetes
rs12712928	Type 2 diabetes
rs12712928	Hemoglobin A1c levels
rs12712928	Fasting plasma glucose
rs12712928	Random glucose levels
rs12712928	Random glucose levels
rs12712928	Posterior urethral valves
rs60573766	Height
rs60573766	Type 2 diabetes
rs1260326	Serum albumin levels
rs1260326	Serum total protein levels
rs1260326	Blood sugar levels
rs1260326	Gamma glutamyl transferase levels
rs1260326	Platelet count
rs1260326	Triglyceride levels
rs1260326	Total cholesterol levels
rs1260326	White blood cell count
rs1260326	Serum uric acid levels
rs1260326	Glomerular filtration rate
rs1260326	Estimated glomerular filtration rate
rs1260326	Alcohol consumption (drinks per week)
rs1260326	Estimated glomerular filtration rate in non-diabetics
rs1260326	Estimated glomerular filtration rate
rs1260326	Estimated glomerular filtration rate
rs1260326	Metabolic traits
rs1260326	Lipoprotein-associated phospholipase A2 activity and mass
rs1260326	Waist circumference and related phenotypes
rs1260326	Two-hour glucose challenge
rs1260326	Metabolite levels
rs1260326	Cardiovascular disease risk factors
rs1260326	Triglycerides
rs1260326	Hematological and biochemical traits
rs1260326	Non-albumin protein levels
rs1260326	Liver enzyme levels (gamma-glutamyl transferase)
rs1260326	Urate levels
rs1260326	Cholesterol, total
rs1260326	Triglycerides
rs1260326	Triglycerides
rs1260326	Chronic kidney disease
rs1260326	C-reactive protein levels
rs1260326	Hypertriglyceridemia
rs1260326	Platelet count
rs1260326	High light scatter reticulocyte count
rs1260326	High light scatter reticulocyte percentage of red cells
rs1260326	Total triglycerides levels
rs1260326	Type 2 diabetes
rs1260326	Neutrophil count
rs1260326	Problematic alcohol use (MTAG)
rs1260326	Alcohol consumption (drinks per week) (MTAG)
rs1260326	Problematic alcohol use
rs1260326	Mean platelet volume
rs1260326	Platelet count
rs1260326	Platelet count
rs1260326	Caffeine consumption from coffee or tea
rs1260326	Platelet count
rs1260326	Liver fat content (MRI proton density fat fraction measure)
rs1260326	Monocyte percentage of white cells
rs1260326	Platelet count
rs1260326	Hematocrit
rs1260326	Plasma lactate levels
rs1260326	Plasma lactate levels
rs1260326	Inflammatory bowel disease
rs1260326	Glomerular filtration rate (creatinine)
rs1260326	Glomerular filtration rate in non diabetics (creatinine)
rs1260326	Blood metabolite levels
rs1260326	Gout
rs1260326	Renal overload gout
rs1260326	Plateletcrit
rs1260326	C-reactive protein levels or triglyceride levels (pleiotropy)
rs1260326	C-reactive protein levels or total cholesterol levels (pleiotropy)
rs1260326	Caffeine metabolism (plasma 1,7-dimethylxanthine (paraxanthine) to 1,3,7-trimethylxanthine (caffeine) ratio)
rs1260326	Chronic inflammatory diseases (ankylosing spondylitis, Crohn's disease, psoriasis, primary sclerosing cholangitis, ulcerative colitis) (pleiotropy)
rs1260326	White blood cell count
rs1260326	Type 2 diabetes
rs1260326	Neutrophil percentage of white cells
rs1260326	Mean spheric corpuscular volume
rs1260326	Gestational insulin sensitivity
rs1260326	Neutrophil count
rs1260326	Type 2 diabetes
rs1260326	White blood cell count
rs1260326	Serum metabolite levels
rs1260326	Serum metabolite levels
rs1260326	Serum metabolite levels
rs1260326	Serum metabolite levels
rs1260326	Plateletcrit
rs1260326	Type 2 diabetes
rs1260326	Iron status biomarkers (ferritin levels)
rs1260326	Lymphocyte count
rs1260326	Mean platelet volume
rs1260326	Hematocrit
rs1260326	Neutrophil count
rs1260326	Type 2 diabetes
rs1260326	Lymphocyte count
rs1260326	Lymphocyte count
rs1260326	circulating leptin levels
rs1260326	circulating leptin levels
rs1260326	circulating leptin levels adjusted for BMI
rs1260326	circulating leptin levels adjusted for BMI
rs1260326	circulating leptin levels adjusted for BMI
rs1260326	circulating leptin levels adjusted for BMI
rs1260326	circulating leptin levels adjusted for BMI
rs1260326	circulating leptin levels adjusted for BMI
rs1260326	circulating leptin levels adjusted for BMI
rs1260326	circulating leptin levels adjusted for BMI
rs1260326	White blood cell count
rs1260326	Serum metabolite levels
rs1260326	Serum metabolite levels
rs1260326	Red cell distribution width
rs1260326	Mean reticulocyte volume
rs1260326	circulating leptin levels
rs1260326	circulating leptin levels
rs1260326	circulating leptin levels
rs1260326	circulating leptin levels
rs1260326	circulating leptin levels adjusted for BMI
rs1260326	Nonalcoholic steatohepatitis
rs1260326	Platelet count
rs1260326	Serum alkaline phosphatase levels
rs1260326	Factor VII activity or levels
rs1260326	Factor VII activity
rs1260326	Factor VII activity
rs1260326	Alcohol consumption
rs1260326	Red cell distribution width
rs1260326	Apolipoprotein A1 levels
rs1260326	Type 2 diabetes
rs1260326	Apolipoprotein B levels
rs1260326	Non-oily fish consumption
rs1260326	Triglycerides x physical activity interaction (2df test)
rs1260326	Blood protein levels in cardiovascular risk
rs1260326	Appendicular lean mass
rs1260326	Serum metabolite levels (CMS)
rs1260326	Serum metabolite levels (CMS)
rs1260326	Serum metabolite levels (CMS)
rs1260326	Serum metabolite levels (CMS)
rs1260326	Serum metabolite levels (CMS)
rs1260326	Appendicular lean mass
rs1260326	Serum metabolite levels (CMS)
rs1260326	Serum metabolite levels (CMS)
rs1260326	Serum metabolite levels (CMS)
rs1260326	Serum metabolite levels (CMS)
rs1260326	Serum metabolite levels (CMS)
rs1260326	Serum metabolite levels (CMS)
rs1260326	Serum metabolite levels (CMS)
rs1260326	Serum metabolite levels (CMS)
rs1260326	Serum metabolite levels (CMS)
rs1260326	Serum metabolite levels (CMS)
rs1260326	Serum metabolite levels
rs1260326	Serum metabolite levels
rs1260326	Serum metabolite levels
rs1260326	Serum metabolite levels
rs1260326	Serum metabolite levels
rs1260326	Serum metabolite levels
rs1260326	Serum metabolite levels
rs1260326	Serum metabolite levels
rs1260326	Serum metabolite levels
rs1260326	Serum metabolite levels
rs1260326	Serum metabolite levels
rs1260326	Serum metabolite levels
rs1260326	Serum metabolite levels
rs1260326	Serum metabolite levels
rs1260326	Serum metabolite levels
rs1260326	Triglyceride levels x short total sleep time interaction (2df test)
rs1260326	C-reactive protein levels
rs1260326	Urate levels
rs1260326	Alcohol consumption (heavy vs. light/non-drinkers)
rs1260326	Coffee consumption
rs1260326	Alcohol consumption (drinkers vs non-drinkers)
rs1260326	Metabolite levels
rs1260326	Metabolite levels
rs1260326	Metabolite levels
rs1260326	Metabolite levels
rs1260326	Metabolite levels
rs1260326	Metabolite levels
rs1260326	Metabolite levels
rs1260326	Metabolite levels
rs1260326	Metabolite levels
rs1260326	Metabolite levels
rs1260326	Metabolite levels
rs1260326	Metabolite levels
rs1260326	Metabolite levels
rs1260326	Metabolite levels
rs1260326	Metabolite levels
rs1260326	Hypertriglyceridemia
rs1260326	Metabolite levels
rs1260326	Metabolite levels
rs1260326	Metabolite levels
rs1260326	Metabolite levels
rs1260326	Metabolite levels
rs1260326	Metabolite levels
rs1260326	Metabolite levels
rs1260326	Metabolite levels
rs1260326	Metabolite levels
rs1260326	Metabolite levels
rs1260326	Metabolite levels
rs1260326	Metabolite levels
rs1260326	Cholesterol, total
rs1260326	Triglycerides
rs1260326	Lipid traits
rs1260326	Glycemic traits (pregnancy)
rs1260326	Glycemic traits (pregnancy)
rs1260326	Glomerular filtration rate
rs1260326	Glomerular filtration rate
rs1260326	Total cholesterol levels
rs1260326	Total cholesterol levels
rs1260326	Total cholesterol levels
rs1260326	Total cholesterol levels
rs1260326	Red cell distribution width
rs1260326	Low density lipoprotein cholesterol levels
rs1260326	Triglyceride levels
rs1260326	Refractive error
rs1260326	Triglyceride levels
rs1260326	Triglyceride levels x long total sleep time interaction (2df test)
rs1260326	Gout (combined type)
rs1260326	Gout
rs1260326	Serum metabolite levels (CMS)
rs1260326	Serum metabolite levels (CMS)
rs1260326	Serum metabolite levels (CMS)
rs1260326	Serum metabolite levels (CMS)
rs1260326	Serum metabolite levels
rs1260326	Serum metabolite levels
rs1260326	Nonalcoholic fatty liver disease
rs1260326	White blood cell count
rs1260326	Serum alkaline phosphatase levels
rs1260326	Gout
rs1260326	Triglycerides
rs1260326	Cholesterol, total
rs1260326	Serum alpha1-antitrypsin levels
rs1260326	Crohn's disease
rs1260326	Gallstone disease
rs1260326	Inflammatory bowel disease
rs1260326	Triglyceride levels
rs1260326	Protein C levels
rs1260326	Lymphocyte count
rs1260326	Serum total protein levels
rs1260326	Serum total protein levels
rs1260326	Serum albumin levels
rs1260326	Serum albumin levels
rs1260326	Serum albumin levels
rs1260326	High light scatter reticulocyte percentage of red cells
rs1260326	Granulocyte count
rs1260326	Sum neutrophil eosinophil counts
rs1260326	Sum basophil neutrophil counts
rs1260326	Red cell distribution width
rs1260326	Myeloid white cell count
rs1260326	Low density lipoprotein cholesterol levels
rs1260326	Urate levels in overweight individuals
rs1260326	Urate levels in overweight individuals
rs1260326	Lipid metabolism phenotypes
rs1260326	Lipid metabolism phenotypes
rs1260326	Lipid metabolism phenotypes
rs1260326	Lipid metabolism phenotypes
rs1260326	Lipid metabolism phenotypes
rs1260326	Lipid metabolism phenotypes
rs1260326	Metabolite levels
rs1260326	Coffee consumption (cups per day)
rs1260326	Resting heart rate
rs1260326	Neutrophil count
rs1260326	Low density lipoprotein cholesterol levels
rs1260326	Triglycerides
rs1260326	Triglycerides
rs1260326	Triglycerides
rs1260326	Triglycerides
rs1260326	Alcohol consumption
rs1260326	Alcohol consumption in current drinkers
rs1260326	Nonalcoholic fatty liver disease
rs1260326	Macular telangiectasia type 2
rs1260326	Macular telangiectasia type 2
rs1260326	Follistatin levels
rs1260326	Serum 25-Hydroxyvitamin D levels
rs1260326	Serum 25-Hydroxyvitamin D levels
rs1260326	Estimated glomerular filtration rate
rs1260326	Body mass index and LDL-C (pairwise)
rs1260326	Body mass index and triglycerides (pairwise)
rs1260326	Cathepsin D levels
rs1260326	Chitinase-3-like protein 1 levels
rs1260326	Gallstone disease
rs1260326	TGFBI/VASN protein level ratio
rs1260326	CLEC1A/GPR37 protein level ratio
rs1260326	LAMP3/PRSS8 protein level ratio
rs1260326	LEPR/NRCAM protein level ratio
rs1260326	LEPR/NTRK2 protein level ratio
rs1260326	CTSD/PRCP protein level ratio
rs1260326	CST3/RARRES2 protein level ratio
rs1260326	CTSF/SMPD1 protein level ratio
rs1260326	CANT1/ROR1 protein level ratio
rs1260326	FGF21/LEP protein level ratio
rs1260326	FGFR2/TGFBR2 protein level ratio
rs1260326	Gout
rs1260326	Gout vs asymptomatic hyperuricemia
rs1260326	IGFBP1/IGFBP2 protein level ratio
rs1260326	IL6ST/LEPR protein level ratio
rs1260326	Appendicular lean mass
rs1260326	Appendicular lean mass
rs1260326	Total cholesterol levels
rs1260326	Total testosterone levels
rs1260326	Coffee consumption (cups per day)
rs1260326	C-reactive protein levels
rs1260326	Gamma glutamyl transferase levels
rs1260326	C-reactive protein levels
rs1260326	Alcohol use disorder (total score)
rs1260326	Alcohol use disorder (consumption score)
rs1260326	Total testosterone levels
rs1260326	Total testosterone levels
rs1260326	CD99/CD99L2 protein level ratio
rs1260326	COMP/TGFBI protein level ratio
rs1260326	EFNA1/PIK3IP1 protein level ratio
rs1260326	EFNA1/TNFRSF1A protein level ratio
rs1260326	ERBB2/FURIN protein level ratio
rs1260326	FLT4/ICAM2 protein level ratio
rs1260326	Calcium levels
rs1260326	CNTN1/EGFR protein level ratio
rs1260326	PLAUR/PRSS8 protein level ratio
rs1260326	CD58/ERBB3 protein level ratio
rs1260326	FST/FSTL3 protein level ratio
rs1260326	FURIN/IGSF3 protein level ratio
rs1260326	FURIN/PLA2G15 protein level ratio
rs1260326	CREG1/PLA2G15 protein level ratio
rs1260326	Alcohol use disorder (consumption score)
rs1260326	ITIH3/VCAM1 protein level ratio
rs1260326	APOM/MCAM protein level ratio
rs1260326	SCARA5/TGFBI protein level ratio
rs1260326	FABP4/FGF21 protein level ratio
rs1260326	F7/VASN protein level ratio
rs1260326	GGH/INHBC protein level ratio
rs1260326	Appendicular lean mass
rs1260326	Daily alcohol intake in rs671 GG genotype
rs1260326	Alcohol drinking status in rs671 GG genotype
rs1260326	Alcohol drinking status (ever drinker vs never drinker)
rs1260326	Daily alcohol intake in rs671 GA genotype
rs1260326	Alcohol drinking status in rs671 GA genotype
rs1260326	Daily alcohol intake x rs671 interaction (2df)
rs1260326	Alcohol drinking status x rs671 interaction (2df)
rs1260326	Daily alcohol intake
rs1260326	Urate levels
rs1260326	Phosphatidylcholine-2O_32:0_[M+H]1+ levels
rs1260326	Phosphatidylcholine-O_34:1_[M+H]1+/Phosphatidylcholine-P_34:0_[M+H]1+/Phosphatidylethanolamine-O_37:1_[M+H]1+ levels
rs1260326	Phosphatidylcholine-O_34:3_[M+H]1+/Phosphatidylcholine-P_34:2_[M+H]1+/Phosphatidylethanolamine-P_37:2_[M+H]1+ levels
rs1260326	Phosphatidylcholine-O_30:1_[M+H]1+/Phosphatidylcholine-P_30:0_[M+H]1+/Phosphatidylethanolamine-O_33:1_[M+H]1+ levels
rs1260326	Phosphatidylcholine-O_31:0_[M+H]1+/Phosphatidylethanolamine-O_34:0_[M+H]1+ levels
rs1260326	Phosphatidylcholine-O_34:2_[M+H]1+/Phosphatidylcholine-P_34:1_[M+H]1+/Phosphatidylethanolamine-O_37:2_[M+H]1+ levels
rs1260326	Phosphatidylcholine-O_32:1_[M+H]1+/Phosphatidylcholine-P_32:0_[M+H]1+/Phosphatidylethanolamine-O_35:1_[M+H]1+ levels
rs1260326	Phosphatidylcholine-O_36:2_[M+H]1+/Phosphatidylcholine-P_36:1_[M+H]1+/Phosphatidylethanolamine-P_39:1_[M+H]1+ levels
rs1260326	Phosphatidylcholine-O_36:3_[M+H]1+/Phosphatidylcholine-P_36:2_[M+H]1+ levels
rs1260326	Sphingomyelin(33:1)_[M-CH3]1- levels
rs1260326	Diacylglycerol_44:7_[M+H-H2O]1+ levels
rs1260326	Sphingomyelin(37:1)_[M+H]1+ levels
rs1260326	Triacylglycerol_52:6_[M+NH4]1+ levels
rs1260326	Triacylglycerol_50:2_[M+NH4]1+ levels
rs1260326	Triacylglycerol_50:3_[M+NH4]1+ levels
rs1260326	Triacylglycerol_50:4_[M+NH4]1+ levels
rs1260326	Triacylglycerol_50:5_[M+NH4]1+ levels
rs1260326	Phosphatidylethanolamine_34:1_[M-H]1- levels
rs1260326	Diacylglycerol_32:2_[M+H-H2O]1+ levels
rs1260326	Diacylglycerol_34:3_[M+H-H2O]1+ levels
rs1260326	Diacylglycerol_34:1_[M+H-H2O]1+ levels
rs1260326	Diacylglycerol_34:2_[M+H-H2O]1+ levels
rs1260326	Lysophosphatidylethanolamine_16:0_[M-H]1- levels
rs1260326	Sphingomyelin_34:2_[M+H]1+ levels
rs1260326	Sphingomyelin_35:1_[M+H]1+ levels
rs1260326	Sphingomyelin_34:1_[M+H]1+ levels
rs1260326	Sphingomyelin_33:1_[M+H]1+ levels
rs1260326	Sphingomyelin_34:0_[M+H]1+ levels
rs1260326	C-reactive protein levels
rs1260326	Nonalcoholic fatty liver disease
rs1260326	Triglyceride levels in very small VLDL
rs1260326	Triglycerides to total lipids ratio in very small VLDL
rs1260326	Concentration of chylomicrons and extremely large VLDL particles
rs1260326	Neutrophil count
rs1260326	Albumin levels
rs1260326	Docosahexaenoic acid levels
rs1260326	Cholesterol levels in medium HDL
rs1260326	Triglyceride levels in chylomicrons and extremely large VLDL
rs1260326	Platelet count
rs1260326	LDL cholesterol levels
rs1260326	Leucine levels
rs1260326	Lactate levels
rs1260326	Total cholesterol levels
rs1260326	Cholesteryl ester levels in chylomicrons and extremely large VLDL
rs1260326	Phospholipid levels in chylomicrons and extremely large VLDL
rs1260326	Glycoprotein acetyls levels
rs1260326	Medication use (HMG CoA reductase inhibitors)
rs1260326	Triglyceride levels
rs1260326	Free cholesterol to total lipids ratio in chylomicrons and extremely large VLDL
rs1260326	Total lipid levels in chylomicrons and extremely large VLDL
rs1260326	Acetate levels
rs1260326	Alanine levels
rs1260326	Serum uric acid levels
rs1260326	Serum total protein levels
rs1260326	Triglycerides
rs1260326	Isoleucine levels
rs1260326	Pyruvate levels
rs1260326	Total free cholesterol levels
rs1260326	Cholesterol levels in chylomicrons and extremely large VLDL
rs1260326	Free cholesterol levels in chylomicrons and extremely large VLDL
rs1260326	Phospholipids to total lipids ratio in chylomicrons and extremely large VLDL
rs1260326	Glutamine levels
rs1260326	Medication use (drugs used in diabetes)
rs1260326	Linoleic acid levels
rs1260326	Cholecystitis
rs1260326	Cholelithiasis
rs1260326	Polyunsaturated fatty acid levels
rs1260326	Coronary artery disease or factor VII levels (pleiotropy)
rs1260326	Total esterified cholesterol levels
rs1260326	Omega-3 fatty acid levels
rs1260326	Total cholesterol minus HDL-C levels
rs1260326	Phospholipid levels in small HDL
rs1260326	Triglyceride levels in small HDL
rs1260326	Cholesterol to total lipids ratio in small VLDL
rs1260326	Triglycerides to total lipids ratio in small LDL
rs1260326	Cholesterol levels in small VLDL
rs1260326	Phospholipid levels in small VLDL
rs1260326	Total lipid levels in VLDL
rs1260326	Concentration of VLDL particles
rs1260326	Cholesteryl ester levels in very large VLDL
rs1260326	Cholesteryl esters to total lipids ratio in very small VLDL
rs1260326	Ratio of omega-3 fatty acids to total fatty acids
rs1260326	Omega-6 fatty acid levels
rs1260326	Ratio of omega-6 fatty acids to omega-3 fatty acids
rs1260326	Cholesterol levels in small LDL
rs1260326	Free cholesterol to total lipids ratio in small VLDL
rs1260326	Free cholesterol levels in small VLDL
rs1260326	Total concentration of branched-chain amino acids (leucine + isoleucine + valine)
rs1260326	Total lipid levels in lipoprotein particles
rs1260326	Total fatty acid levels
rs1260326	Triglyceride levels in very large HDL
rs1260326	Phospholipids to total lipids ratio in very large HDL
rs1260326	Serum albumin levels
rs1260326	Total lipid levels in very large VLDL
rs1260326	Free cholesterol to total lipids ratio in very small VLDL
rs1260326	Total lipid levels in very small VLDL
rs1260326	Triglycerides to total lipids ratio in medium VLDL
rs1260326	Triglyceride levels in medium VLDL
rs1260326	Cholesteryl esters to total lipids ratio in small HDL
rs1260326	Free cholesterol levels in small HDL
rs1260326	Concentration of medium HDL particles
rs1260326	Valine levels
rs1260326	Degree of unsaturation
rs1260326	Cholesteryl ester levels in very large HDL
rs1260326	Triglycerides to total lipids ratio in very large HDL
rs1260326	Phospholipid levels in very large VLDL
rs1260326	Concentration of very large VLDL particles
rs1260326	Phospholipid levels in very small VLDL
rs1260326	Plasma ANGPTL8 levels
rs1260326	Concentration of very small VLDL particles
rs1260326	Phosphatidylcholine levels
rs1260326	Ratio of omega-6 fatty acids to total fatty acids
rs1260326	Triglycerides to total lipids ratio in small HDL
rs1260326	Triglyceride levels in small LDL
rs1260326	Phospholipids to total lipids ratio in small LDL
rs1260326	Phospholipids to total lipids ratio in small VLDL
rs1260326	Triglyceride levels in small VLDL
rs1260326	Triglyceride levels in VLDL
rs1260326	Phospholipid levels in VLDL
rs1260326	Average diameter for VLDL particles
rs1260326	Concentration of very large HDL particles
rs1260326	Cholesteryl esters to total lipids ratio in very large VLDL
rs1260326	Cholesterol to total lipids ratio in very small VLDL
rs1260326	Phospholipid levels in medium VLDL
rs1260326	Cholesteryl esters to total lipids ratio in medium VLDL
rs1260326	Free cholesterol to total lipids ratio in medium VLDL
rs1260326	Phospholipids to total lipids ratio in medium VLDL
rs1260326	Cholesterol levels in small HDL
rs1260326	Cholesterol to total lipids ratio in small HDL
rs1260326	Cholesteryl ester levels in small HDL
rs1260326	Free cholesterol to total lipids ratio in small LDL
rs1260326	Total lipid levels in small VLDL
rs1260326	Concentration of small VLDL particles
rs1260326	Ratio of saturated fatty acids to total fatty acids
rs1260326	Ratio of triglycerides to phosphoglycerides
rs1260326	Sphingomyelin levels
rs1260326	Free cholesterol levels in very large HDL
rs1260326	Cholesterol to total lipids ratio in very large VLDL
rs1260326	Gamma glutamyl transpeptidase
rs1260326	Glucose levels
rs1260326	Triglycerides to total lipids ratio in very large VLDL
rs1260326	Free cholesterol levels in medium VLDL
rs1260326	Total lipid levels in medium VLDL
rs1260326	Concentration of medium VLDL particles
rs1260326	Phosphoglycerides levels
rs1260326	Ratio of polyunsaturated fatty acids to monounsaturated fatty acids
rs1260326	Ratio of polyunsaturated fatty acids to total fatty acids
rs1260326	Cholesteryl ester levels in small LDL
rs1260326	Cholesteryl esters to total lipids ratio in small LDL
rs1260326	Cholesteryl esters to total lipids ratio in small VLDL
rs1260326	Cholesteryl ester levels in small VLDL
rs1260326	Triglycerides to total lipids ratio in small VLDL
rs1260326	Saturated fatty acid levels
rs1260326	Free cholesterol levels in VLDL
rs1260326	Cholesteryl ester levels in VLDL
rs1260326	VLDL cholesterol levels
rs1260326	Total lipid levels in very large HDL
rs1260326	Cholesterol levels in very large VLDL
rs1260326	Urolithiasis
rs1260326	Free cholesterol to total lipids ratio in very large VLDL
rs1260326	Free cholesterol levels in very large VLDL
rs1260326	Calcium levels
rs1260326	Triglyceride levels in very large VLDL
rs1260326	Ratio of monounsaturated fatty acids to total fatty acids
rs1260326	Monounsaturated fatty acid levels
rs1260326	Total lipid levels in small HDL
rs1260326	Concentration of small HDL particles
rs1260326	Total lipid levels in small LDL
rs1260326	Concentration of small LDL particles
rs1260326	Total phospholipid levels in lipoprotein particles
rs1260326	Total triglycerides levels
rs1260326	Total concentration of lipoprotein particles
rs1260326	Cholesterol levels in very large HDL
rs1260326	Phospholipid levels in very large HDL
rs1260326	Height
rs1260326	Phospholipids to total lipids ratio in very small VLDL
rs1260326	Fibrinogen levels or factor VII levels or factor XI levels or tissue plasminogen activator levels (pleiotropy)
rs1260326	Venous thromboembolism or factor VII levels (pleiotropy)
rs1260326	Serum alkaline phosphatase levels
rs1260326	Type 2 diabetes
rs1260326	Fibrinogen levels or factor VII levels (pleiotropy)
rs1260326	Ischemic stroke or factor VII levels (pleiotropy)
rs1260326	Serum albumin levels
rs1260326	Urolithiasis
rs1260326	Fasting insulin adjusted for BMI
rs1260326	Fasting glucose adjusted for BMI
rs1260326	Fasting glucose adjusted for BMI
rs1260326	Fasting glucose adjusted for BMI
rs1260326	Blood urea nitrogen levels
rs1260326	Calcium levels
rs1260326	Glycated haemoglobin HbA1c levels adjusted for BMI
rs1260326	Glycated haemoglobin HbA1c levels adjusted for BMI
rs1260326	Triacylglycerol (48:2) [NL-16:0] levels
rs1260326	Creatinine levels
rs1260326	Isoleucine levels
rs1260326	Leucine levels
rs1260326	lysoPhosphatidylcholine acyl C14:0 levels
rs1260326	lysoPhosphatidylcholine acyl C16:0 levels
rs1260326	Phosphatidylcholine diacyl C32:1 levels
rs1260326	Phosphatidylcholine diacyl C32:2 levels
rs1260326	Phosphatidylcholine diacyl C34:1 levels
rs1260326	lysoPhosphatidylcholine acyl C16:1 levels
rs1260326	lysoPhosphatidylcholine acyl C18:0 levels
rs1260326	lysoPhosphatidylcholine acyl C20:3 levels
rs1260326	Glutamine levels
rs1260326	Weight
rs1260326	Asparagine levels
rs1260326	Alanine levels
rs1260326	Threonine levels
rs1260326	Estimated glomerular filtration rate (creatinine)
rs1260326	Phosphatidylcholine diacyl C40:5 levels
rs1260326	Phosphatidylcholine diacyl C40:6 levels
rs1260326	Phosphatidylcholine diacyl C34:3 levels
rs1260326	Phosphatidylcholine diacyl C34:4 levels
rs1260326	Serine levels
rs1260326	Phosphatidylcholine diacyl C36:6 levels
rs1260326	Phosphatidylcholine diacyl C38:5 levels
rs1260326	Gamma glutamyl transpeptidase
rs1260326	Glucose levels
rs1260326	Triglyceride levels
rs1260326	Sex hormone-binding globulin levels
rs1260326	Low density lipoprotein cholesterol levels
rs1260326	Total cholesterol levels
rs1260326	White blood cell count
rs1260326	Triglyceride levels
rs1260326	Sex hormone-binding globulin levels
rs1260326	Type 2 diabetes
rs1260326	Type 2 diabetes
rs1260326	Type 2 diabetes (adjusted for BMI)
rs1260326	Type 2 diabetes (adjusted for BMI)
rs1260326	Estradiol levels
rs1260326	Sex hormone-binding globulin levels adjusted for BMI
rs1260326	Sex hormone-binding globulin levels adjusted for BMI
rs1260326	Alcohol use disorder
rs1260326	Alcohol use disorder (consumption score)
rs1260326	Alcohol use disorder (consumption score)
rs1260326	Alcohol use disorder
rs1260326	Urolithiasis
rs1260326	Triglycerides
rs1260326	Body mass index
rs1260326	Total cholesterol levels
rs1260326	Reticulocyte count
rs1260326	Bitter alcoholic beverage consumption
rs1260326	Reticulocyte fraction of red cells
rs1260326	Coffee consumption
rs1260326	Bitter beverage consumption
rs1260326	Alcohol consumption (drinks per week)
rs1260326	White blood cell count
rs1260326	Fasting blood glucose
rs1260326	Alcohol consumption (drinks per week) (MTAG)
rs1260326	Triglyceride levels
rs1260326	Aspartate aminotransferase levels
rs1260326	Familial combined hyperlipidemia defined by Consensus criteria
rs1260326	Familial combined hyperlipidemia defined by Mexico criteria
rs1260326	Skeletal muscle mass
rs1260326	Familial combined hyperlipidemia defined by Dutch criteria
rs1260326	Familial combined hyperlipidemia defined by Brunzell criteria
rs1260326	Familial combined hyperlipidemia defined by Goldstein criteria
rs1260326	Dyslipidemia
rs1260326	C-reactive protein levels
rs1260326	Apolipoprotein A1 levels
rs1260326	Total cholines levels
rs1260326	Neutrophil count
rs1260326	Fasting insulin
rs1260326	Fasting glucose
rs1260326	Fasting insulin
rs1260326	Lymphocyte count
rs1260326	Phospholipids to total lipids ratio in large VLDL
rs1260326	Testosterone levels
rs1260326	Triglyceride levels in large VLDL
rs1260326	Ratio of linoleic acid to total fatty acids
rs1260326	Cholesteryl ester levels in LDL
rs1260326	Total lipid levels in LDL
rs1260326	Sex hormone-binding globulin levels
rs1260326	Phospholipid levels in LDL
rs1260326	Triglyceride levels in LDL
rs1260326	Average diameter for LDL particles
rs1260326	Cholesterol to total lipids ratio in medium HDL
rs1260326	Cholesteryl ester levels in medium HDL
rs1260326	Cholesteryl esters to total lipids ratio in medium HDL
rs1260326	Testosterone levels in postmenopausal women
rs1260326	Sex hormone-binding globulin levels in postmenopausal women
rs1260326	Triglyceride to HDL cholesterol ratio
rs1260326	Free cholesterol levels in medium HDL
rs1260326	Triglyceride to HDL cholesterol ratio
rs1260326	Sex hormone-binding globulin levels in premenopausal women
rs1260326	Triglyceride levels in HDL
rs1260326	Free cholesterol to total lipids ratio in IDL
rs1260326	Cholesteryl esters to total lipids ratio in IDL
rs1260326	Triglycerides to total lipids ratio in IDL
rs1260326	Cholesteryl esters to total lipids ratio in large HDL
rs1260326	Triglyceride levels in large HDL
rs1260326	Phospholipids to total lipids ratio in large HDL
rs1260326	Cholesteryl ester levels in large LDL
rs1260326	Cholesterol to total lipids ratio in large LDL
rs1260326	Triglyceride levels in large LDL
rs1260326	Triglycerides to total lipids ratio in large LDL
rs1260326	Phospholipids to total lipids ratio in large LDL
rs1260326	Total lipid levels in large VLDL
rs1260326	Total lipid levels in medium HDL
rs1260326	Total lipid levels in HDL
rs1260326	Concentration of HDL particles
rs1260326	Average diameter for HDL particles
rs1260326	Cholesterol to total lipids ratio in IDL
rs1260326	Cholesterol levels in large HDL
rs1260326	Cholesterol to total lipids ratio in large HDL
rs1260326	Free cholesterol to total lipids ratio in large HDL
rs1260326	Total lipid levels in large HDL
rs1260326	Free cholesterol levels in large HDL
rs1260326	Triglycerides to total lipids ratio in large HDL
rs1260326	Cholesteryl esters to total lipids ratio in large LDL
rs1260326	Free cholesterol to total lipids ratio in large LDL
rs1260326	Cholesterol levels in large VLDL
rs1260326	Cholesteryl ester levels in large VLDL
rs1260326	Cholesterol to total lipids ratio in large VLDL
rs1260326	Concentration of large VLDL particles
rs1260326	Phospholipid levels in HDL
rs1260326	Triglyceride levels in IDL
rs1260326	Cholesteryl ester levels in large HDL
rs1260326	Concentration of large HDL particles
rs1260326	Cholesterol levels in large LDL
rs1260326	Total lipid levels in large LDL
rs1260326	Cholesteryl esters to total lipids ratio in large VLDL
rs1260326	Free cholesterol levels in large VLDL
rs1260326	Phospholipid levels in large VLDL
rs1260326	Phospholipids to total lipids ratio in medium HDL
rs1260326	Phospholipid levels in medium HDL
rs1260326	Testosterone levels
rs1260326	Triglyceride levels in medium HDL
rs1260326	Triglycerides to total lipids ratio in medium HDL
rs1260326	Triglyceride to HDL cholesterol ratio
rs1260326	Sex hormone-binding globulin levels
rs1260326	Cholesterol levels in medium LDL
rs1260326	Cholesteryl ester levels in medium LDL
rs1260326	Cholesterol to total lipids ratio in medium LDL
rs1260326	Cholesteryl esters to total lipids ratio in medium LDL
rs1260326	Free cholesterol to total lipids ratio in medium LDL
rs1260326	Total lipid levels in medium LDL
rs1260326	Concentration of medium LDL particles
rs1260326	Phospholipids to total lipids ratio in medium LDL
rs1260326	Phospholipid levels in medium LDL
rs1260326	Triglyceride levels in medium LDL
rs1260326	Triglycerides to total lipids ratio in medium LDL
rs1260326	Triglyceride to HDL cholesterol ratio
rs1260326	Cholesterol to total lipids ratio in medium VLDL
rs1260326	Resting heart rate
rs1260326	Branched-chain amino acid levels (Isoleucine)
rs1260326	Branched-chain amino acid levels (Leucine)
rs1260326	Branched-chain amino acid levels (Valine)
rs1260326	Fat-free mass
rs1260326	Fat-free mass
rs1260326	Fat-free mass
rs1260326	Alcohol consumption (drinks per week)
rs1260326	Urinary sodium excretion
rs1260326	Height
rs1260326	Metabolic syndrome
rs1260326	Height
rs1260326	LDL cholesterol levels
rs1260326	Triglyceride levels
rs1260326	White blood cell count
rs1260326	LDL cholesterol levels
rs1260326	Type 2 diabetes
rs1260326	Type 2 diabetes
rs1260326	Neutrophil count
rs1260326	Triacylglyceride levels
rs1260326	Total cholesterol levels
rs1260326	Blood urea nitrogen levels
rs1260326	Platelet count
rs1260326	Estimated glomerular filtration rate (creatinine)
rs1260326	Plasma mannonate* levels in chronic kidney disease
rs1260326	Plasma mannose levels in chronic kidney disease
rs1260326	Lymphocyte count
rs1260326	Total cholesterol levels
rs1260326	Triglycerides
rs1260326	Serum total protein levels
rs1260326	Serum uric acid levels
rs1260326	Mannose levels
rs1260326	White blood cell count
rs1260326	Height
rs1260326	lysoPhosphatidylcholine acyl C16:0 levels
rs1260326	lysoPhosphatidylcholine acyl C16:1 levels
rs1260326	lysoPhosphatidylcholine acyl C20:3 levels
rs1260326	Phosphatidylcholine diacyl C34:4 levels
rs1260326	Sterol ester (27:1/18:3) levels
rs1260326	Low testosterone levels
rs1260326	Liver volume
rs1260326	Platelet count
rs1260326	Two-hour glucose
rs1260326	Fasting glucose
rs1260326	Fasting glucose
rs1260326	Triglyceride levels
rs1260326	Liver enzyme levels (alkaline phosphatase)
rs1260326	Liver enzyme levels (gamma-glutamyl transferase)
rs1260326	Estimated glomerular filtration rate (creatinine)
rs1260326	Estimated glomerular filtration rate (cystatin c)
rs1260326	Nonalcoholic fatty liver disease
rs1260326	Biological age (PhenoAge)
rs1260326	Type 2 diabetes
rs1260326	Serum creatinine levels
rs1260326	Medication use (drugs used in diabetes)
rs1260326	Medication use (HMG CoA reductase inhibitors)
rs1260326	Glycemic traits (pleiotropy)
rs1260326	Percent glycated albumin
rs1260326	Urate levels
rs1260326	Gout
rs1260326	Urinary sodium to creatinine ratio
rs1260326	Serum uric acid levels
rs1260326	Medication use (HMG CoA reductase inhibitors)
rs1260326	Urate levels
rs1260326	Urate levels
rs1260326	Fasting blood insulin adjusted for BMI
rs1260326	Fasting blood glucose adjusted for BMI
rs1260326	Serum uric acid levels
rs1260326	Serum uric acid levels
rs1260326	C-reactive protein levels
rs1260326	C-reactive protein levels
rs1260326	C-reactive protein levels
rs1260326	C-reactive protein levels
rs1260326	Urate levels
rs1260326	Urate levels
rs1260326	Urate levels
rs1260326	Triglyceride levels
rs1260326	Low density lipoprotein cholesterol levels
rs1260326	Coagulation factor IX levels
rs1260326	Fibroblast growth factor 21 levels
rs1260326	Diacylglycerol (16:1_18:1) levels
rs1260326	Diacylglycerol (18:1_18:1) levels
rs1260326	Diacylglycerol (18:1_18:2) levels
rs1260326	Phosphatidylcholine (16:0_0:0) levels
rs1260326	Phosphatidylcholine (16:0_16:1) levels
rs1260326	Phosphatidylcholine (16:0_18:1) levels
rs1260326	Phosphatidylcholine (16:0_18:3) levels
rs1260326	Phosphatidylcholine (16:0_20:2) levels
rs1260326	Phosphatidylcholine (16:1_18:0) levels
rs1260326	Phosphatidylcholine (16:1_18:1) levels
rs1260326	Phosphatidylcholine (16:1_18:2) levels
rs1260326	Phosphatidylethanolamine (18:2_0:0) levels
rs1260326	Phosphatidylcholine (14:0_18:1) levels
rs1260326	Ceramide (d40:1) levels
rs1260326	Phosphatidylcholine (18:0_22:5) levels
rs1260326	Phosphatidylinositol (16:0_20:4) levels
rs1260326	Phosphatidylethanolamine (16:0_18:2) levels
rs1260326	Phosphatidylethanolamine (18:0_18:2) levels
rs1260326	Phosphatidylinositol (18:0_20:4) levels
rs1260326	Triacylglycerol (46:2) levels
rs1260326	Triacylglycerol (48:1) levels
rs1260326	Triacylglycerol (48:2) levels
rs1260326	Triacylglycerol (48:3) levels
rs1260326	Triacylglycerol (49:2) levels
rs1260326	Triacylglycerol (50:1) levels
rs1260326	Triacylglycerol (50:2) levels
rs1260326	Triacylglycerol (50:3) levels
rs1260326	Triacylglycerol (50:4) levels
rs1260326	Triacylglycerol (50:5) levels
rs1260326	Triacylglycerol (52:5) levels
rs1260326	Triacylglycerol (52:6) levels
rs1260326	Triacylglycerol (53:2) levels
rs1260326	Triacylglycerol (53:3) levels
rs1260326	Triacylglycerol (53:4) levels
rs1260326	Triacylglycerol (51:2) levels
rs1260326	Triacylglycerol (51:3) levels
rs1260326	Triacylglycerol (51:4) levels
rs1260326	Triacylglycerol (52:2) levels
rs1260326	Triacylglycerol (52:3) levels
rs1260326	Triacylglycerol (52:4) levels
rs1260326	Triacylglycerol (54:4) levels
rs1260326	Triacylglycerol (54:5) levels
rs1260326	Triacylglycerol (54:6) levels
rs1260326	Triacylglycerol (54:7) levels
rs1260326	Triacylglycerol (56:6) levels
rs1260326	Triacylglycerol (56:7) levels
rs1260326	Triacylglycerol (58:7) levels
rs1260326	Low density lipoprotein cholesterol levels
rs1260326	Triglyceride levels
rs1260326	Glucokinase regulatory protein levels
rs1260326	Coagulation factor IXab levels
rs1260326	Gout
rs1260326	Albumin levels
rs1260326	Albumin levels
rs1260326	Sex hormone-binding globulin levels
rs1260326	Sex hormone-binding globulin levels
rs1260326	Total testosterone levels
rs1260326	Alcohol consumption (drinks per month) (UKB data field 1578, 4424)
rs1260326	Lactate levels
rs1260326	Mannose levels
rs1260326	Pyruvate levels
rs1260326	Monounsaturated fatty acid levels
rs1260326	1-myristoyl-2-linoleoyl-GPC (14:0/18:2) levels
rs1260326	1-myristoyl-2-arachidonoyl-GPC (14:0/20:4) levels
rs1260326	Palmitoleoyl-linoleoyl-glycerol (16:1/18:2) [1] levels
rs1260326	Oleoyl-arachidonoyl-glycerol (18:1/20:4) [1] levels
rs1260326	Myristoyl-linoleoyl-glycerol (14:0/18:2) [1] levels
rs1260326	1-myristoyl-2-docosahexaenoyl-GPC (14:0/22:6) levels
rs1260326	1-palmitoleoylglycerol (16:1) levels
rs1260326	1-stearoyl-2-docosahexaenoyl-GPE (18:0/22:6) levels
rs1260326	1-palmitoyl-2-oleoyl-GPE (16:0/18:1) levels
rs1260326	X-24295 levels
rs1260326	X-19438 levels
rs1260326	Mannonate levels
rs1260326	Serine levels
rs1260326	Alanine levels
rs1260326	1-carboxyethylphenylalanine levels
rs1260326	1-carboxyethylvaline levels
rs1260326	1-carboxyethylleucine levels
rs1260326	1-carboxyethylisoleucine levels
rs1260326	2-myristoyl-GPC (14:0) levels
rs1260326	1-palmitoyl-GPE (16:0) levels
rs1260326	1-stearoyl-2-oleoyl-GPE (18:0/18:1) levels
rs1260326	1-myristoyl-GPC (14:0) levels
rs1260326	1-stearoyl-GPE (18:0) levels
rs1260326	1-myristoylglycerol (14:0) levels
rs1260326	Gamma-glutamylthreonine levels
rs1260326	Mannose levels
rs1260326	4-methyl-2-oxopentanoate levels
rs1260326	Total cholesterol levels
rs1260326	Triglyceride levels
rs1260326	Albumin levels
rs1260326	Sex hormone-binding globulin levels
rs1260326	Gestational diabetes mellitus
rs1260326	Fibroblast growth factor 21 levels
rs1260326	Body surface area
rs1260326	Serine levels
rs1260326	Taurocholenate sulfate levels
rs1260326	Threonine levels
rs1260326	Maximum habitual alcohol consumption (MTAG)
rs1260326	Problematic alcohol use (MTAG)
rs1260326	Maximum habitual alcohol consumption
rs1260326	Maximum habitual alcohol consumption
rs1260326	Fasting glucose
rs1260326	Fasting insulin
rs1260326	X-13529 levels
rs1260326	1-oleoyl-2-linoleoyl-glycerol (18:1/18:2) levels
rs1260326	1-oleoyl-3-linoleoyl-glycerol (18:1/18:2) levels
rs1260326	Total cholesterol levels
rs1260326	Total cholesterol levels
rs1260326	Circulating docosahexaenoic acid levels
rs1260326	Total omega-3 fatty acid levels
rs1260326	Total omega-6 fatty acid levels
rs1260326	Total cholesterol levels
rs1260326	Gamma-glutamylthreonine levels
rs1260326	1-palmitoyl-2-docosahexaenoyl-GPE (16:0/22:6) levels
rs1260326	1-palmitoyl-2-linoleoyl-GPE (16:0/18:2) levels
rs1260326	1-palmitoyl-2-oleoyl-GPE (16:0/18:1) levels
rs1260326	1-stearoyl-2-docosahexaenoyl-GPE (18:0/22:6) levels
rs1260326	1-stearoyl-2-docosapentaenoyl-GPC (18:0/22:5n3) levels
rs1260326	1-stearoyl-2-docosapentaenoyl-GPC (18:0/22:5n6) levels
rs1260326	1-stearoyl-2-linoleoyl-GPE (18:0/18:2) levels
rs1260326	1-palmitoyl-3-linoleoyl-glycerol (16:0/18:2) levels
rs1260326	2-hydroxybutyrate/2-hydroxyisobutyrate levels
rs1260326	Mannose levels
rs1260326	Kynurenate levels
rs1260326	X-23639 levels
rs1260326	3-methoxytyrosine levels
rs1260326	3-methyl-2-oxovalerate levels
rs1260326	1-linolenoyl-GPC (18:3) levels
rs1260326	1-myristoyl-2-linoleoyl-GPC (14:0/18:2) levels
rs1260326	1-myristoyl-GPC (14:0) levels
rs1260326	1-docosahexaenoyl-GPE (22:6) levels
rs1260326	Triglyceride levels
rs1260326	Triglyceride levels
rs1260326	Factor VII levels
rs1260326	Triglyceride levels
[truncated: 2,248 more rows]

## Sheet: Table S8
Table S8. β1：Causal relationship between T2DM and mediating factors.
Outcome	Method	SNPs	β	Low CI	Up CI	Se	P-values	OR	Low CI	Up CI
Mediator: insulin and glycaemic traits
Fasting insulin	MR Egger	149	0.0709677	0.0377568	0.104179	0.0169444	4.91057e-05	1.07355	1.03848	1.1098
	IVW	149	0.0564329	0.0416125	0.0712533	0.00756143	8.44113e-14	1.05806	1.04249	1.07385
Fasting glucose	MR Egger	139	0.0206824	-0.00578807	0.0471528	0.0135053	0.127971	1.0209	0.994229	1.04828
	IVW	139	0.0336842	0.0229833	0.0443851	0.00545964	6.843e-10	1.03426	1.02325	1.04539
2-h glucose	MR Egger	144	-0.0406983	-0.0567631	-0.0246334	0.00819635	1.93805e-06	0.960119	0.944818	0.975668
	IVW	144	-0.0162787	-0.02465	-0.00790729	0.0042711	0.000138212	0.983853	0.975651	0.992124
HbA1c	MR Egger	93	-0.00860701	-0.0506385	0.0334245	0.0214446	0.689097	0.99143	0.950622	1.03399
	IVW	93	0.0772481	0.0582876	0.0962087	0.00967373	1.40124e-15	1.08031	1.06002	1.10099
Mediator: Lipid traits
ApoA-I	MR Egger	133	-0.00049834	-0.021927	0.0209303	0.010933	0.963713	0.999502	0.978312	1.02115
	IVW	133	-0.0140675	-0.0249697	-0.00316537	0.00556232	0.0114364	0.986031	0.97534	0.99684
Apo-B	MR Egger	136	-0.00603162	-0.024537	0.0124738	0.00944153	0.524018	0.993986	0.975762	1.01255
	IVW	136	-0.00630304	-0.0155343	0.00292819	0.00470981	0.180806	0.993717	0.984586	1.00293
HDL-C	MR Egger	120	-0.0135404	-0.0369566	0.00987577	0.011947	0.259356	0.986551	0.963718	1.00992
	IVW	120	-0.0198421	-0.0318572	-0.0078271	0.00613013	0.00120867	0.980353	0.968645	0.992204
LDL-C	MR Egger	149	0.0279519	0.00962728	0.0462765	0.00934928	0.00327425	1.02835	1.00967	1.04736
	IVW	149	0.0154257	0.00643373	0.0244177	0.00458774	0.000772751	1.01554	1.00645	1.02472
TG	MR Egger	102	0.025753	-0.0131942	0.0647001	0.019871	0.197956	1.02609	0.986892	1.06684
	IVW	102	0.0414123	0.0212976	0.0615269	0.0102626	5.45401e-05	1.04228	1.02153	1.06346
Mediator: Fatty acids
SFA	MR Egger	151	0.0142325	-0.012254	0.0407191	0.0135135	0.293951	1.01433	0.987821	1.04156
	IVW	151	0.0155876	0.00266063	0.0285147	0.00659542	0.0181078	1.01571	1.00266	1.02893
MUFA	MR Egger	152	0.0327919	0.00296804	0.0626158	0.0152163	0.032753	1.03333	1.00297	1.06462
	IVW	152	0.0243646	0.0097527	0.0389765	0.00745504	0.00108233	1.02466	1.0098	1.03975
PUFA	MR Egger	151	0.00404523	-0.0232951	0.0313856	0.0139492	0.772221	1.00405	0.976974	1.03188
	IVW	151	-0.00245222	1.03188	0.0109033	0.00681403	0.718938	0.997551	0.984317	1.01096
Omega-3 fatty acids	MR Egger	152	0.0175635	-0.0083293	0.0434562	0.0132106	0.185702	1.01772	0.991705	1.04441
	IVW	152	0.0109663	-0.00171513	0.0236477	0.00647012	0.0900914	1.01103	0.998286	1.02393
Omega-6 fatty acids	MR Egger	152	-0.002973	-0.0308733	0.0249273	0.0142348	0.834846	0.997031	0.969598	1.02524
	IVW	152	-0.00551426	-0.0191421	0.00811354	0.00695296	0.427731	0.994501	0.98104	1.00815
DHA	MR Egger	153	0.00255313	-0.0227217	0.0278279	0.0128953	0.84332	1.00256	0.977534	1.02822
	IVW	153	-0.00532779	-0.0177217	0.00706615	0.00632344	0.399482	0.994686	0.982434	1.00709
Linoleic acid	MR Egger	152	-0.00546516	-0.032254	0.0213237	0.0136678	0.689831	0.99455	0.968261	1.02155
	IVW	152	-0.00884608	-0.0219327	0.00424058	0.00667687	0.185209	0.991193	0.978306	1.00425
Mediator: Amino acids
Isoleucine	MR Egger	153	0.0190547	-0.00838887	0.0464984	0.0140018	0.175581	1.01924	0.991646	1.0476
	IVW	153	0.0413946	0.0278097	0.0549795	0.00693107	2.33906e-09	1.04226	1.0282	1.05652
Leucine	MR Egger	153	0.0229358	-0.00328753	0.0491592	0.0133793	0.0885288	1.0232	0.996718	1.05039
	IVW	153	0.0441981	0.0312182	0.0571779	0.00662239	2.48866e-11	1.04519	1.03171	1.05884
Valine	MR Egger	153	0.0303611	0.0013948	0.0593274	0.0147787	0.0416631	1.03083	1.0014	1.06112
	IVW	153	0.0523803	0.0380614	0.0666992	0.00730556	7.5045e-13	1.05378	1.03879	1.06897
Phenylalanine	MR Egger	154	0.0070471	-0.0169918	0.031086	0.0122647	0.566423	1.00707	0.983152	1.03157
	IVW	154	0.0262397	0.0143847	0.0380946	0.00604843	1.43619e-05	1.02659	1.01449	1.03883
Tyrosine	MR Egger	153	-0.009457	-0.0416374	0.0227234	0.0164186	0.565477	0.990588	0.959217	1.02298
	IVW	153	0.0287365	0.0126447	0.0448283	0.00821009	0.000465001	1.02915	1.01273	1.04585
Tyrosine（After correction）	MR Egger	25	1	0.922595	1.0774	0.0394925	2.67342e-18	2.71828	2.51581	2.93705
	IVW	25	1	0.963696	1.0363	0.0185225	0	2.71828	2.62137	2.81878
Alanine	MR Egger	151	0.0349177	0.00205802	0.0677773	0.0167651	0.0389824	1.03553	1.00206	1.07013
	IVW	151	0.0489412	0.0331103	0.0647722	0.008077	1.36686e-09	1.05016	1.03366	1.06692
Glutamine	MR Egger	153	-0.00999771	-0.0471034	0.027108	0.0189315	0.598205	0.990052	0.953989	1.02748
	IVW	153	0.0028256	-0.0153779	0.0210291	0.00928749	0.760947	1.00283	0.98474	1.02125
Glycine	MR Egger	153	0.0047385	-0.0261764	0.0356534	0.0157729	0.76427	1.00475	0.974163	1.0363
	IVW	153	-0.0120693	-0.0272185	0.00307985	0.00772918	0.118399	0.988003	0.973148	1.00309
Histidine	MR Egger	153	0.0276812	-8.80889e-05	0.0554504	0.014168	0.052575	1.02807	0.999912	1.05702
	IVW	153	0.024737	0.011139	0.0383351	0.00693779	0.000363094	1.02505	1.0112	1.03908
Mediator: Inflammatory factor
IL-6	MR Egger	154	0.005327	-0.069041	0.079695	0.0379428	0.888533	1.00534	0.933288	1.08296
	IVW	154	0.0170234	-0.0194123	0.0534591	0.0185896	0.359801	1.01717	0.980775	1.05491
TNF-α	MR Egger	128	0.0543494	-0.078153	0.186852	0.0676032	0.422942	1.05585	0.924823	1.20545
	IVW	128	0.0498782	-0.0159371	0.115693	0.0335792	0.137441	1.05114	0.984189	1.12265
IL-10	MR Egger	124	0.0203025	-0.242602	0.283207	0.134135	0.879943	1.02051	0.784584	1.32738
	IVW	124	0.0321369	-0.0999412	0.164215	0.0673868	0.633432	1.03266	0.904891	1.17847
IL-17	MR Egger	128	0.00488412	-0.0836695	0.0934377	0.0451804	0.914086	1.0049	0.919735	1.09794
	IVW	128	0.0054258	-0.0385674	0.049419	0.0224455	0.808987	1.00544	0.962167	1.05066
IL-1	MR Egger	148	0.0552741	-0.0779986	0.188547	0.0679963	0.4176	1.05683	0.924966	1.20749
	IVW	148	0.052754	-0.0125952	0.118103	0.0333415	0.113596	1.05417	0.987484	1.12536

## Sheet: Table S9
Table S9. Pleiotropy and heterogeneity of β1.
	Horizontal pleiotropy
Mediator	Egger intercept	Intercept se	Pintercept
Mediator: insulin and glycaemic traits
Fasting insulin	-0.00122374	0.00127659	0.339
Fasting glucose	0.000983629	0.000934582	0.294432
2-H glucose	-0.00122374	0.00127659	0.339389
HbA1c	-0.00012195	0.00183171	0.947021
Mediator: Lipid traits
ApoA-I	-0.00126655	0.000879775	0.152359
Apo-B	-2.52273e-05	0.000759637	0.973557
HDL-C	-0.000600275	0.000975874	0.539663
LDL-C	-0.00116403	0.000758105	0.126824
TG	0.00146549	0.001592	0.359509
Mediator: Fatty acids
SFA	0.000124829	0.00108538	0.908592
MUFA	-0.000773582	0.00121688	0.525934
PUFA	-0.000598528	0.00112038	0.593985
Omega-3 fatty acids	-0.000605629	0.0010566	0.567375
Omega-6 fatty acids	-0.000233652	0.00114091	0.83801
DHA	-0.00072211	0.00102921	0.483997
Linoleic acid	-0.000310858	0.00109547	0.776981
Mediator: Amino acids
Isoleucine	0.00204682	0.00111743	0.0689639
Leucine	0.00194811	0.00106775	0.0700547
Valine	0.00201748	0.00117945	0.0892214
Phenylalanine	0.00175309	0.000976824	0.0746908
Tyrosine	0.00349592	0.00130981	0.0274762
Tyrosine(After correction)	-6.70443e-17	0.00335301	1
Alanine	0.00123908	0.00129795	0.341306
Glutamine	0.00117489	0.00151083	0.437995
Glycine	-0.00153792	0.00125871	0.223679
Histidine	-0.000269737	0.00113066	0.811766
Mediator: Inflammatory factor
IL-6	0.00107209	0.00302907	0.72388
TNF-α	-0.000230684	0.00542468	0.966138
IL-10	0.00111797	0.0109413	0.918783
IL-17	5.06659e-05	0.00366752	0.989
IL-1	-0.000230684	0.00542468	0.966138
	Heterogeneity test
	Method	Q statistic	Q_df	P heterogeneity
Mediator: insulin and glycaemic traits
Fasting insulin	MR Egger	1143.45	142	4.82334e-156
	IVW	1150.85	143	5.34344e-157
Fasting glucose	MR Egger	458.151	137	3.05762e-36
	IVW	461.856	138	1.51926e-36
2-h glucose	MR Egger	310.069	142	5.05773e-09
	IVW	335.994	143	4.24174e-12
HbA1c	MR Egger	396.304	91	1.04655e-39
	IVW	480.378	92	6.66793e-54
Mediator: Lipid traits
ApoA-I	MR Egger	511.144	131	2.55686e-46
	IVW	132	132	2.4555e-47
Apo-B	MR Egger	350.077	134	3.13226e-21
	IVW	350.08	135	5.09055e-21
HDL-C	MR Egger	537.989	118	6.85544e-55
	IVW	539.714	119	7.478e-55
LDL-C	MR Egger	463.541	147	1.79444e-34
	IVW	470.975	148	2.46837e-35
TG	MR Egger	174.325	100	6.07519e-06
	IVW	175.802	101	5.84705e-06
Mediator: Fatty acids
SFA	MR Egger	217.457	149	0.000216015
	IVW	217.477	150	0.000263883
MUFA	MR Egger	280.186	150	6.20854e-10
	IVW	280.941	151	7.15205e-10
PUFA	MR Egger	239.08	149	3.96639e-06
	IVW	239.538	150	4.64541e-06
Omega-3 fatty acids	MR Egger	213.745	150	0.000489405
	IVW	214.213	151	0.000550044
Omega-6 fatty acids	MR Egger	250.77	150	4.70903e-07
	IVW	250.84	151	6.06563e-07
DHA	MR Egger	213.194	151	0.000647836
	IVW	213.889	152	0.000700303
Linoleic acid	MR Egger	229.241	150	3.3137e-05
	IVW	229.364	151	4.05772e-05
Mediator: Amino acids
Isoleucine	MR Egger	243.735	151	2.59049e-06
	IVW	249.151	152	1.11842e-06
Leucine	MR Egger	233.105	151	2.03263e-05
	IVW	238.244	152	9.71194e-06
Valine	MR Egger	276.457	151	2.06617e-09
	IVW	281.813	152	8.00275e-10
Phenylalanine	MR Egger	181.252	152	0.052784
	IVW	185.093	153	0.0394104
Tyrosine	MR Egger	323.543	151	1.30105e-14
	IVW	338.807	152	2.8443e-16
Tyrosine(After correction)	MR Egger	5.03518e-28	23	1
	IVW	1.67238e-28	24	1
Alanine	MR Egger	300.02	149	3.15762e-12
	IVW	301.855	150	2.81754e-12
Glutamine	MR Egger	428.562	151	2.11253e-28
	IVW	430.278	152	2.04245e-28
Glycine	MR Egger	333.163	151	9.18686e-16
	IVW	336.457	152	5.49399e-16
Histidine	MR Egger	238.827	151	6.8222e-06
	IVW	238.917	152	8.53398e-06
Mediator: Inflammatory factor
IL-6	MR Egger	189.976	152	0.0198539
	IVW	190.133	153	0.0222545
TNF-α	MR Egger	113.064	126	0.78879
	IVW	113.069	127	0.806762
IL-10	MR Egger	124.114	122	0.429687
	IVW	124.124	123	0.454639
IL-17	MR Egger	113.276	126	0.784604
	IVW	113.276	127	0.80289
IL-1	MR Egger	126.009	146	0.88268
	IVW	126.011	147	0.894053

[truncated: 2 more sheets: Table S10, Table S11]
